# Supplementary material for: Comprehensive analysis of the prognostic and role in immune cell infiltration of MSR1 expression in lower‐grade gliomas
Source: Cancer Med. 2022 Feb 10;11(9):2020–35. doi: 10.1002/cam4.4603 (PMC9089222; doi:10.1002/cam4.4603)
Supplement: Supplementary file 12 — Table S1 [file CAM4-11-2020-s023.xlsx]

## Sheet: Sheet1
Supplementary Table 1. Forward and reverse primers for MSR1 and GAPDH.
MSR1 F primer: 5’-GCAGTGGGATCACTTTCACAA-3’
MSR1 R primer: 5’-AGCTGTCATTGAGCGAGCATC-3’
GAPDH F primer: 5’-CTCACCGGATGCACCAATGTT-3’
GAPDH F primer: 5’-CGCGTTGCTCACAATGTTCAT-3’
