# Supplementary material for: Comprehensive analysis of the prognostic and role in immune cell infiltration of MSR1 expression in lower‐grade gliomas
Source: Cancer Med. 2022 Feb 10;11(9):2020–35. doi: 10.1002/cam4.4603 (PMC9089222; doi:10.1002/cam4.4603)
Supplement: Supplementary file 13 — Table S2 [file CAM4-11-2020-s022.xlsx]

## Sheet: Sheet1
Supplementary Table 2. The result of univariate Cox regression analysis in the TCGA cohort.
Name	HR	HR.95L	HR.95H	pvalue
MSR1	1.11348	1.07842	1.14968	4.55818e-11
Age	1.06657	1.04936	1.08406	8.16868e-15
Gender	0.970359	0.655554	1.43634	0.880471
Grade	3.00797	1.95218	4.63474	5.95315e-07
1p19q	0.404736	0.240101	0.682257	0.000686034
IDH	0.135146	0.0887234	0.205858	1.14973e-20
MGMT	0.343199	0.224422	0.524841	8.03834e-07
