# Supplementary material for: Comprehensive analysis of the prognostic and role in immune cell infiltration of MSR1 expression in lower‐grade gliomas
Source: Cancer Med. 2022 Feb 10;11(9):2020–35. doi: 10.1002/cam4.4603 (PMC9089222; doi:10.1002/cam4.4603)
Supplement: Supplementary file 14 — Table S3 [file CAM4-11-2020-s008.xlsx]

## Sheet: Sheet1
Supplementary Table 3. The result of multivariate Cox regression analysis in the TCGA cohort.
Name	HR	HR.95L	HR.95H	pvalue
MSR1	1.0668	1.02288	1.11261	0.00257245
Grade	1.54676	0.965034	2.47916	0.0699716
Gender	1.20934	0.79079	1.84943	0.380492
Age	1.05763	1.0376	1.07805	9.23717e-09
IDH	0.437359	0.216619	0.883037	0.0210577
1p19q	0.541541	0.29534	0.992976	0.0473954
MGMT	0.771994	0.429017	1.38916	0.387948
