# Supplementary material for: Comprehensive analysis of the prognostic and role in immune cell infiltration of MSR1 expression in lower‐grade gliomas
Source: Cancer Med. 2022 Feb 10;11(9):2020–35. doi: 10.1002/cam4.4603 (PMC9089222; doi:10.1002/cam4.4603)
Supplement: Supplementary file 15 — Table S4 [file CAM4-11-2020-s005.xlsx]

## Sheet: Sheet1
Supplementary Table 4. The result of univariate Cox regression analysis in the CGGAseq1 cohort.
Name	HR	HR.95L	HR.95H	pvalue
MSR1	1.42906	1.26063	1.61998	2.40428e-08
Grade	2.83244	1.89342	4.23717	4.05041e-07
Gender	1.37069	0.972215	1.9325	0.0719901
Age	1.00507	0.989095	1.02131	0.53605
IDH	0.46729	0.323662	0.674654	4.90044e-05
1p19q	0.357623	0.23144	0.552603	3.6326e-06
MGMT	0.806295	0.575437	1.12977	0.210931
