# Supplementary material for: Comprehensive analysis of the prognostic and role in immune cell infiltration of MSR1 expression in lower‐grade gliomas
Source: Cancer Med. 2022 Feb 10;11(9):2020–35. doi: 10.1002/cam4.4603 (PMC9089222; doi:10.1002/cam4.4603)
Supplement: Supplementary file 16 — Table S5 [file CAM4-11-2020-s020.xlsx]

## Sheet: Sheet1
Supplementary Table 5. The result of multivariate Cox regression analysis in the CGGAseq1 cohort.
Name	HR	HR.95L	HR.95H	pvalue
MSR1	1.24442	1.0827	1.43029	0.00207937
Grade	2.97891	1.97233	4.4992	2.12038e-07
Gender	1.47828	1.02331	2.13554	0.0372745
Age	1.00909	0.993328	1.0251	0.259976
IDH	0.587711	0.377109	0.915927	0.0188804
1p19q	0.510562	0.318553	0.818305	0.00522045
MGMT	0.940771	0.657274	1.34655	0.738602
