# Supplementary material for: Comprehensive analysis of the prognostic and role in immune cell infiltration of MSR1 expression in lower‐grade gliomas
Source: Cancer Med. 2022 Feb 10;11(9):2020–35. doi: 10.1002/cam4.4603 (PMC9089222; doi:10.1002/cam4.4603)
Supplement: Supplementary file 17 — Table S6 [file CAM4-11-2020-s017.xlsx]

## Sheet: Sheet1
Supplementary Table 6. The result of univariate Cox regression analysis in the CGGAseq2 cohort.
Name	HR	HR.95L	HR.95H	pvalue
MSR1	1.54179	1.32692	1.79146	1.56849e-08
Grade	3.14156	2.0192	4.88777	3.85784e-07
Gender	0.752161	0.488657	1.15776	0.195572
Age	1.40443	0.912318	2.16198	0.122821
IDH	0.35351	0.22453	0.556583	7.12063e-06
1p19q	0.166867	0.0878011	0.317133	4.62012e-08
MGMT	0.823554	0.53532	1.26698	0.377091
