# Supplementary material for: Comprehensive analysis of the prognostic and role in immune cell infiltration of MSR1 expression in lower‐grade gliomas
Source: Cancer Med. 2022 Feb 10;11(9):2020–35. doi: 10.1002/cam4.4603 (PMC9089222; doi:10.1002/cam4.4603)
Supplement: Supplementary file 18 — Table S7 [file CAM4-11-2020-s015.xlsx]

## Sheet: Sheet1
Supplementary Table 7. The result of multivariate Cox regression analysis in the CGGAseq2 cohort.
Name	HR	HR.95L	HR.95H	pvalue
MSR1	1.21374	1.02482	1.43749	0.0248361
Grade	3.04239	1.82272	5.07818	2.07491e-05
Gender	0.685927	0.440384	1.06838	0.0954306
Age	0.928651	0.588132	1.46633	0.750777
IDH	1.01883	0.592669	1.75142	0.946193
1p19q	0.202368	0.100748	0.406489	7.13503e-06
MGMT	0.833742	0.513817	1.35287	0.461584
