# Supplementary material for: Comprehensive analysis of the prognostic and role in immune cell infiltration of MSR1 expression in lower‐grade gliomas
Source: Cancer Med. 2022 Feb 10;11(9):2020–35. doi: 10.1002/cam4.4603 (PMC9089222; doi:10.1002/cam4.4603)
Supplement: Supplementary file 19 — Table S8 [file CAM4-11-2020-s007.xlsx]

## Sheet: Sheet1
Supplementary Table 8. DEGs were screened between high and low expression groups of MSR1 in the TCGA cohort.
Name	logFC	AveExpr	t	P.Value	adj.P.Val	B
MSR1	1.39331	1.3814	26.4277	1.72e-96	9.49e-92	209.269
FCGR2A	1.34579	2.04152	22.5949	4.26e-78	1.18e-73	166.938
HLA-DMB	1.47632	2.5048	22.2713	1.56e-76	2.87e-72	163.343
S100A11	1.7309	5.20633	22.0656	1.53e-75	2.12e-71	161.058
CTSS	1.38138	2.91414	21.6918	9.79e-74	1.01e-69	156.906
HLA-DRA	2.29243	6.84621	21.6812	1.1e-73	1.01e-69	156.788
FCER1G	1.56138	4.39641	21.2871	8.79e-72	6.94e-68	152.412
HLA-DMA	1.55901	3.57192	21.2645	1.13e-71	7.81e-68	152.161
CD74	2.0121	7.34718	21.1564	3.76e-71	2.31e-67	150.962
ITGB2	1.52113	3.32958	20.9524	3.62e-70	1.83e-66	148.698
HLA-DOA	1.67975	2.11694	20.9517	3.65e-70	1.83e-66	148.69
HLA-DRB1	2.14625	5.89044	20.4568	8.85e-68	3.69e-64	143.205
HAVCR2	1.31986	2.71705	20.452	9.34e-68	3.69e-64	143.151
LAPTM5	1.50444	5.60885	20.3766	2.15e-67	7.94e-64	142.316
LAIR1	1.13997	1.78886	20.343	3.12e-67	1.08e-63	141.945
CTSC	1.03932	1.75486	20.2491	8.84e-67	2.71e-63	140.906
FERMT3	1.12583	2.547	20.2356	1.03e-66	2.99e-63	140.756
MS4A6A	1.51314	2.06823	20.1954	1.6e-66	4.43e-63	140.312
HLA-DPB1	1.99236	4.38945	20.1106	4.1e-66	1.08e-62	139.374
TLR2	1.33925	1.9315	19.984	1.66e-65	4e-62	137.975
FCGR3A	1.91599	3.58882	19.9741	1.86e-65	4.27e-62	137.865
SLC15A3	1.01127	1.97145	19.9556	2.28e-65	5.04e-62	137.661
SASH3	1.23499	2.43957	19.9034	4.06e-65	8.63e-62	137.084
SERPINA1	1.46795	1.88196	19.8996	4.23e-65	8.66e-62	137.042
TYROBP	1.48102	5.30924	19.844	7.83e-65	1.54e-61	136.428
ARHGDIB	1.1466	4.77496	19.7839	1.52e-64	2.9e-61	135.765
IL18	1.17928	1.99559	19.7494	2.23e-64	4.1e-61	135.384
ALOX5AP	1.65971	3.04872	19.6062	1.08e-63	1.87e-60	133.805
CD53	1.38917	3.91482	19.5478	2.06e-63	3.45e-60	133.161
RAC2	1.01935	1.53043	19.5266	2.61e-63	4.24e-60	132.927
C1QC	1.59148	6.54615	19.3617	1.61e-62	2.4e-59	131.11
ABI3	1.19449	2.5287	19.2749	4.18e-62	5.93e-59	130.155
C1QB	1.67701	6.37502	19.2664	4.59e-62	6.35e-59	130.062
HLA-DPA1	1.91756	3.80292	19.2441	5.87e-62	7.91e-59	129.817
HCLS1	1.31606	3.15199	19.2378	6.3e-62	8.28e-59	129.747
CD300A	1.07039	2.14551	19.0661	4.16e-61	5.23e-58	127.86
SPI1	1.3101	3.47094	19.06	4.45e-61	5.47e-58	127.794
NCKAP1L	1.02217	1.8453	19.0276	6.37e-61	7.48e-58	127.437
SCIN	1.28162	1.41946	19.0104	7.69e-61	8.85e-58	127.248
ARPC1B	1.08638	3.47965	18.8923	2.82e-60	2.99e-57	125.952
CYBA	1.21717	3.25763	18.8401	4.99e-60	5.21e-57	125.38
C3	1.92493	5.33061	18.7975	7.97e-60	8e-57	124.913
LY96	1.20869	2.43418	18.7628	1.17e-59	1.15e-56	124.533
RNASE6	1.2817	3.23858	18.717	1.93e-59	1.87e-56	124.031
OLFML3	1.25615	3.52879	18.7138	2e-59	1.9e-56	123.996
VAMP8	1.18745	3.70508	18.7093	2.1e-59	1.97e-56	123.946
CD86	1.10347	1.97755	18.6848	2.75e-59	2.53e-56	123.678
LCP1	1.15741	2.7423	18.6621	3.52e-59	3.19e-56	123.43
LILRB4	1.22169	2.36158	18.633	4.84e-59	4.32e-56	123.111
CLIC1	1.36824	4.22708	18.5852	8.17e-59	7.17e-56	122.589
PTPRC	1.06694	1.56501	18.4772	2.67e-58	2.27e-55	121.407
GPSM3	1.05663	3.22599	18.4652	3.04e-58	2.55e-55	121.277
EVI2B	1.23687	2.57206	18.4033	5.99e-58	4.94e-55	120.6
PLEK	1.16174	2.22174	18.375	8.16e-58	6.44e-55	120.291
SAMSN1	1.10468	1.9422	18.3584	9.79e-58	7.62e-55	120.11
TREM2	1.67009	4.95863	18.3273	1.37e-57	1.03e-54	119.771
HLA-DQA1	1.64654	1.69093	18.2797	2.31e-57	1.7e-54	119.252
CYBB	1.49122	3.31726	18.2669	2.66e-57	1.93e-54	119.112
TNFRSF1B	1.07363	3.20613	18.2144	4.72e-57	3.26e-54	118.54
LGALS9	1.13886	2.73011	18.2007	5.48e-57	3.74e-54	118.39
FYB1	1.14089	2.05032	18.145	1.01e-56	6.78e-54	117.784
FGL2	1.16779	1.92157	18.0961	1.71e-56	1.13e-53	117.251
MS4A7	1.25106	2.56539	18.0551	2.68e-56	1.72e-53	116.806
ALOX5	1.10544	1.89	18.0348	3.35e-56	2.13e-53	116.584
HLA-DRB5	2.06091	4.35746	18.0211	3.88e-56	2.42e-53	116.436
CAPG	1.51657	3.71633	18.0207	3.9e-56	2.42e-53	116.431
FCGBP	1.93222	2.30577	18.0043	4.67e-56	2.84e-53	116.252
C1QA	1.54713	6.11337	18.0041	4.67e-56	2.84e-53	116.251
A2M	1.01616	6.41164	17.9417	9.22e-56	5.54e-53	115.572
FPR1	1.53058	2.47467	17.9214	1.15e-55	6.83e-53	115.352
CD4	1.07922	3.39104	17.8652	2.12e-55	1.25e-52	114.741
RAB32	1.03837	2.44911	17.784	5.12e-55	2.92e-52	113.86
PYGL	1.11219	2.39774	17.7158	1.07e-54	5.94e-52	113.121
CHI3L2	2.12976	2.4938	17.7095	1.15e-54	6.3e-52	113.052
TYMP	1.437	1.82768	17.694	1.36e-54	7.38e-52	112.885
C3AR1	1.39525	3.41292	17.6703	1.76e-54	9.27e-52	112.628
CTSZ	1.09615	4.80352	17.6571	2.03e-54	1.04e-51	112.486
UNC93B1	1.01934	2.35635	17.5496	6.51e-54	3.24e-51	111.322
ADA2	1.00364	2.38721	17.5061	1.04e-53	5.06e-51	110.852
CD37	1.15706	2.3314	17.457	1.78e-53	8.53e-51	110.321
LAT2	1.03072	2.25548	17.4311	2.35e-53	1.12e-50	110.042
SLC11A1	1.26283	1.46909	17.3958	3.44e-53	1.59e-50	109.661
CCR1	1.15701	2.08091	17.3849	3.87e-53	1.77e-50	109.543
PTGS1	1.08751	1.91849	17.3318	6.87e-53	3.04e-50	108.971
SYK	1.06021	2.24353	17.28	1.2e-52	5.19e-50	108.413
UCP2	1.26361	3.35008	17.1187	6.85e-52	2.76e-49	106.676
HCK	1.05034	2.48812	17.0876	9.56e-52	3.8e-49	106.343
CEBPA	1.08705	2.48032	16.9696	3.4e-51	1.32e-48	105.076
APOBEC3C	1.05149	2.19601	16.9596	3.79e-51	1.46e-48	104.969
PLSCR1	1.06437	2.28113	16.9155	6.08e-51	2.3e-48	104.496
IL13RA1	1.05153	3.60844	16.8879	8.18e-51	3.08e-48	104.2
FXYD5	1.03329	2.70442	16.7552	3.39e-50	1.22e-47	102.781
HLA-DQB1	1.6677	2.36436	16.7216	4.86e-50	1.7e-47	102.423
LY86	1.24185	3.34992	16.653	1.01e-49	3.48e-47	101.69
FPR3	1.07831	1.16606	16.5917	1.95e-49	6.61e-47	101.036
OLR1	1.51152	2.99548	16.3972	1.55e-48	4.93e-46	98.9669
CD14	1.55261	4.72765	16.3953	1.58e-48	5e-46	98.946
RNASE2	1.24854	1.39128	16.3636	2.22e-48	6.93e-46	98.6096
GNG5	1.09621	4.95906	16.3316	3.12e-48	9.63e-46	98.2705
VIM	1.86077	6.69966	16.2555	7e-48	2.06e-45	97.4636
NAPSB	1.70593	2.34926	16.2036	1.22e-47	3.52e-45	96.9136
SLC1A5	1.028	2.30088	16.2009	1.25e-47	3.6e-45	96.8849
MS4A4A	1.15788	2.07286	16.1839	1.5e-47	4.22e-45	96.7058
C5AR1	1.14205	1.77827	16.1612	1.91e-47	5.29e-45	96.4651
APBB1IP	1.19756	2.77914	16.0727	4.86e-47	1.3e-44	95.5301
FCGR1A	1.08402	2.03065	16.0152	8.94e-47	2.34e-44	94.9233
MSN	1.29497	4.44762	15.9761	1.35e-46	3.46e-44	94.5115
SPP1	1.95837	7.24465	15.8654	4.35e-46	1.09e-43	93.3459
GBP2	1.49145	2.33586	15.8529	4.95e-46	1.23e-43	93.2149
GPR183	1.10207	1.83196	15.6856	2.88e-45	6.92e-43	91.4591
PTAFR	1.07086	2.15316	15.6533	4.05e-45	9.64e-43	91.1204
C1orf162	1.00085	2.25089	15.6219	5.62e-45	1.32e-42	90.7927
CPVL	1.15942	2.72463	15.5809	8.64e-45	2.01e-42	90.3633
ANXA1	1.94985	2.94003	15.5658	1.01e-44	2.33e-42	90.2062
TNFRSF12A	1.60317	2.34494	15.5477	1.22e-44	2.79e-42	90.0165
AIF1	1.22252	4.42849	15.4853	2.35e-44	5.24e-42	89.3656
SIGLEC10	1.05358	2.56639	15.4455	3.56e-44	7.82e-42	88.9504
TMIGD3	1.13528	2.94949	15.404	5.5e-44	1.19e-41	88.5184
HMOX1	1.15545	3.80737	15.4011	5.67e-44	1.22e-41	88.4881
ANKRD22	1.19562	1.36179	15.3085	1.49e-43	3.13e-41	87.5255
S100A4	1.35176	1.98775	15.2823	1.95e-43	4.05e-41	87.2534
ANXA2	1.30793	2.60312	15.2111	4.1e-43	8.39e-41	86.5151
BCL2A1	1.00445	1.10116	15.0618	1.93e-42	3.84e-40	84.9698
HLA-B	1.15352	7.12925	15.0593	1.98e-42	3.92e-40	84.9444
PLEKHA4	1.43036	2.77564	14.9793	4.53e-42	8.79e-40	84.1191
GBP1	1.36199	2.21874	14.9096	9.31e-42	1.78e-39	83.401
C1R	1.43728	3.33506	14.7512	4.76e-41	8.59e-39	81.7753
CD44	1.4893	4.04444	14.747	4.97e-41	8.94e-39	81.732
HCST	1.02241	2.23858	14.6101	2.02e-40	3.46e-38	80.332
PLAU	1.20653	1.53197	14.5593	3.4e-40	5.77e-38	79.8143
LPAR5	1.01149	2.37761	14.3559	2.71e-39	4.31e-37	77.7463
PDPN	1.79834	2.25232	14.1477	2.24e-38	3.3e-36	75.6424
VSIG4	1.43695	4.30294	14.0884	4.07e-38	5.9e-36	75.0457
RUNDC3A	-1.16157	4.57142	-14.0597	5.44e-38	7.8e-36	74.7575
CFI	1.21069	2.01113	13.9958	1.04e-37	1.47e-35	74.1156
CYTL1	1.01956	2.16867	13.9944	1.05e-37	1.48e-35	74.1019
SRGN	1.00165	5.25485	13.9511	1.62e-37	2.28e-35	73.6677
BST2	1.18768	4.82447	13.8924	2.92e-37	4.05e-35	73.0809
CD163	1.60107	1.96732	13.8653	3.84e-37	5.28e-35	72.8093
TMEM119	1.23148	3.08605	13.8172	6.22e-37	8.42e-35	72.3296
S100A6	1.18916	7.09576	13.717	1.69e-36	2.24e-34	71.3317
GPR34	1.19481	3.8645	13.6986	2.03e-36	2.69e-34	71.1494
HLA-DRB6	1.42886	2.31883	13.5899	6e-36	7.74e-34	70.0713
APOL4	1.15071	1.23528	13.5316	1.07e-35	1.37e-33	69.4948
RGS10	1.04529	4.15638	13.4797	1.79e-35	2.23e-33	68.9829
TUBB6	1.07671	2.27361	13.446	2.5e-35	3.08e-33	68.6503
SCRT1	-1.43576	2.51942	-13.3888	4.4e-35	5.34e-33	68.0873
MRC2	1.10093	3.11648	13.3471	6.63e-35	7.92e-33	67.6776
S100A10	1.38027	4.87049	13.2262	2.18e-34	2.5e-32	66.4936
GNG12	1.23225	3.12104	13.1197	6.18e-34	6.86e-32	65.4549
LINC02381	1.05973	2.38024	13.1147	6.49e-34	7.19e-32	65.4059
SPOCD1	1.28127	1.14833	13.1046	7.16e-34	7.9e-32	65.3083
SNAP91	-1.20119	3.57761	-13.069	1.01e-33	1.11e-31	64.9615
ECM2	1.11686	1.9129	13.0417	1.32e-33	1.43e-31	64.6961
WWTR1	1.0366	2.87414	13.0142	1.73e-33	1.86e-31	64.4296
PSD	-1.26596	3.84936	-13.0083	1.83e-33	1.97e-31	64.3727
S1PR3	1.02469	2.09944	13.0077	1.84e-33	1.98e-31	64.3664
JPH3	-1.21277	3.27411	-12.9963	2.06e-33	2.19e-31	64.2558
UNC5A	-1.09691	2.89279	-12.9759	2.51e-33	2.65e-31	64.059
GPNMB	1.42623	2.30506	12.9591	2.96e-33	3.12e-31	63.8961
AL022313.4	-1.50706	2.56359	-12.9403	3.55e-33	3.72e-31	63.7144
KCNIP2	-1.48071	3.57741	-12.8827	6.21e-33	6.33e-31	63.1574
MMP14	1.17941	3.55186	12.8558	8.06e-33	8.19e-31	62.8978
CXCR4	1.01899	3.40304	12.8446	8.99e-33	9.08e-31	62.7898
TNC	1.33884	4.16601	12.7711	1.83e-32	1.81e-30	62.0826
CP	1.17942	1.4774	12.7579	2.08e-32	2.04e-30	61.9566
GABBR1	-1.05442	5.76642	-12.6885	4.05e-32	3.9e-30	61.2906
C4B	1.04304	1.95137	12.6442	6.2e-32	5.94e-30	60.867
SLC2A5	1.0034	2.75313	12.6285	7.21e-32	6.86e-30	60.7169
UNC13A	-1.04593	3.11086	-12.5985	9.62e-32	9e-30	60.4298
STX1B	-1.05324	3.78604	-12.5912	1.03e-31	9.63e-30	60.3609
STEAP3	1.11887	1.82412	12.576	1.19e-31	1.11e-29	60.2155
S100A3	1.04066	1.1182	12.5196	2.05e-31	1.87e-29	59.6786
CSF1R	1.16183	4.82892	12.4783	3.04e-31	2.72e-29	59.2859
SERPING1	1.2896	3.63687	12.46	3.62e-31	3.22e-29	59.1123
SVOP	-1.34427	1.99778	-12.3604	9.33e-31	8.08e-29	58.169
GABRB3	-1.02413	2.50118	-12.359	9.45e-31	8.18e-29	58.1557
RGS1	1.45044	3.24053	12.3283	1.26e-30	1.08e-28	57.8667
CHGB	-1.53478	4.23133	-12.291	1.8e-30	1.52e-28	57.5149
TMEM151B	-1.26644	2.84599	-12.2774	2.05e-30	1.72e-28	57.3864
HRH3	-1.17483	1.82737	-12.235	3.06e-30	2.52e-28	56.9881
GBP3	1.08152	2.06027	12.2221	3.45e-30	2.84e-28	56.8666
OLFML2B	1.0094	2.16089	12.1984	4.32e-30	3.51e-28	56.6441
CACNG2	-1.11044	1.59257	-12.1841	4.94e-30	4e-28	56.5101
LYZ	1.28941	1.83643	12.1179	9.22e-30	7.34e-28	55.8898
SOD2	1.05771	3.83034	12.1012	1.08e-29	8.5e-28	55.7343
PDE2A	-1.07412	3.2519	-12.0757	1.37e-29	1.07e-27	55.4962
EMP1	1.26059	3.37737	12.0693	1.45e-29	1.13e-27	55.4362
ACTL6B	-1.35827	3.08167	-12.0451	1.82e-29	1.41e-27	55.2111
TMEM176B	1.12703	3.86823	11.9692	3.71e-29	2.8e-27	54.5048
CHGA	-1.67137	3.65487	-11.9099	6.45e-29	4.74e-27	53.9548
CABP1	-1.07713	1.77044	-11.8989	7.15e-29	5.25e-27	53.8525
GEM	1.07763	2.71219	11.8356	1.29e-28	9.31e-27	53.2677
C1S	1.08735	3.0082	11.8299	1.36e-28	9.79e-27	53.2156
INA	-1.62892	4.04845	-11.8236	1.44e-28	1.03e-26	53.1575
CPLX2	-1.78664	3.94372	-11.7218	3.69e-28	2.56e-26	52.2202
CDK5R2	-1.31916	2.8302	-11.7127	4.01e-28	2.78e-26	52.1371
CPLX1	-1.25499	3.80216	-11.5498	1.79e-27	1.18e-25	50.648
RTP5	-1.36426	3.18179	-11.5346	2.06e-27	1.35e-25	50.5104
TAGLN2	1.0342	4.68428	11.5161	2.44e-27	1.59e-25	50.3422
ABCC8	-1.11665	2.34856	-11.4881	3.15e-27	2.04e-25	50.0873
JPH4	-1.03797	4.37475	-11.4395	4.91e-27	3.12e-25	49.6472
METTL7B	1.55045	2.58496	11.4319	5.26e-27	3.32e-25	49.578
COL4A1	1.3928	2.68064	11.3666	9.52e-27	5.89e-25	48.9885
CHI3L1	2.42281	3.18683	11.329	1.34e-26	8.22e-25	48.6499
CXCL10	1.14178	1.02127	11.2853	1.99e-26	1.2e-24	48.257
TGFB2	1.16693	1.99748	11.2555	2.6e-26	1.55e-24	47.9895
CAV1	1.0889	2.76861	11.2523	2.68e-26	1.59e-24	47.9607
EMP3	1.41242	2.26384	11.2442	2.88e-26	1.71e-24	47.8878
MYT1L	-1.02662	1.34984	-11.2235	3.47e-26	2.05e-24	47.7032
SYP	-1.03008	4.77422	-11.2081	3.99e-26	2.35e-24	47.5651
SLC8A2	-1.10518	2.27869	-11.1636	5.95e-26	3.46e-24	47.1678
NRSN1	-1.12635	3.07475	-11.1617	6.06e-26	3.52e-24	47.1502
NSG2	-1.55729	5.08155	-11.1455	7e-26	4.05e-24	47.0062
CRTAC1	-1.23016	3.9556	-11.1014	1.04e-25	5.9e-24	46.6135
SFRP4	1.04411	1.66659	11.0952	1.1e-25	6.2e-24	46.558
ZDHHC22	-1.11215	4.874	-11.0501	1.64e-25	9.18e-24	46.1581
CELF3	-1.10878	3.24526	-11.043	1.75e-25	9.74e-24	46.0946
COL4A2	1.26905	3.00072	11.043	1.75e-25	9.74e-24	46.0946
TIMP1	1.59335	3.60107	10.9766	3.16e-25	1.73e-23	45.5074
CCL2	1.33033	2.73348	10.9722	3.29e-25	1.8e-23	45.4683
GABRG2	-1.41048	2.30151	-10.9437	4.24e-25	2.28e-23	45.2167
VCAM1	1.231	2.54273	10.841	1.05e-24	5.48e-23	44.3145
TCIM	1.07545	2.60221	10.8214	1.25e-24	6.48e-23	44.1428
L1CAM	-1.53168	2.84254	-10.8124	1.35e-24	7.01e-23	44.0637
GRIN1	-1.53895	2.92322	-10.7683	2e-24	1.02e-22	43.6781
SYN1	-1.41095	4.35026	-10.7474	2.4e-24	1.21e-22	43.4956
HLA-DQA2	1.25101	1.45729	10.7449	2.45e-24	1.24e-22	43.4738
CPNE5	-1.0227	3.91379	-10.7274	2.86e-24	1.44e-22	43.3216
FLNC	1.19315	2.19387	10.7109	3.3e-24	1.64e-22	43.1778
FBXL16	-1.06384	4.89387	-10.7094	3.35e-24	1.66e-22	43.1649
CHRM1	-1.16941	2.09114	-10.7076	3.4e-24	1.69e-22	43.149
SERPINE1	1.36712	2.34008	10.6971	3.73e-24	1.84e-22	43.0578
SCN3B	-1.15529	2.92856	-10.6667	4.86e-24	2.37e-22	42.7942
IQSEC3	-1.06534	1.84935	-10.6268	6.89e-24	3.32e-22	42.4482
CELF4	-1.13745	2.17179	-10.6185	7.41e-24	3.55e-22	42.3759
GDAP1L1	-1.04888	3.78591	-10.5635	1.2e-23	5.65e-22	41.9009
SNCB	-1.62725	4.14376	-10.5615	1.22e-23	5.74e-22	41.8837
VSTM2A	-1.15173	2.08186	-10.5561	1.27e-23	6.01e-22	41.8373
ZFP36	1.16253	4.86699	10.5503	1.34e-23	6.3e-22	41.7877
SHISAL1	-1.07678	2.03903	-10.5348	1.53e-23	7.17e-22	41.6536
ITGB4	1.16866	3.4697	10.4274	3.88e-23	1.77e-21	40.7318
GABRD	-1.28564	3.27051	-10.4156	4.3e-23	1.95e-21	40.6311
SYT4	-1.32873	2.25351	-10.39	5.35e-23	2.39e-21	40.4126
KCNJ11	-1.08658	2.68526	-10.3787	5.9e-23	2.62e-21	40.3163
RAB3A	-1.2055	4.26493	-10.3586	7.01e-23	3.09e-21	40.1449
ARHGDIG	-1.0486	3.00122	-10.3257	9.3e-23	4.06e-21	39.8647
RAB3C	-1.01857	1.9941	-10.2939	1.22e-22	5.26e-21	39.5942
IFI44L	1.0254	2.4329	10.2445	1.86e-22	7.87e-21	39.1762
2021-03-04	-1.02195	1.57799	-10.1472	4.25e-22	1.75e-20	38.356
PCSK2	-1.08626	2.13007	-10.1407	4.5e-22	1.84e-20	38.3009
COL1A1	1.18541	1.57303	10.0531	9.42e-22	3.73e-20	37.5672
SOCS3	1.24024	2.21686	9.98923	1.61e-21	6.29e-20	37.0348
LINC01736	1.06551	2.96789	9.9624	2.02e-21	7.8e-20	36.8118
IFI6	1.09278	6.36306	9.87097	4.33e-21	1.61e-19	36.0548
SNAP25	-1.64287	5.40491	-9.7937	8.22e-21	2.97e-19	35.4188
MGP	1.29776	2.77484	9.75975	1.09e-20	3.89e-19	35.1403
S100A9	1.22703	2.75997	9.73353	1.35e-20	4.78e-19	34.9258
ATCAY	-1.12955	5.0081	-9.573	5.04e-20	1.69e-18	33.6207
TAGLN3	-1.00469	4.87512	-9.51723	7.94e-20	2.62e-18	33.1708
DDN	-1.39244	2.47724	-9.46052	1.26e-19	4.07e-18	32.7152
ISG15	1.11376	4.60945	9.40727	1.93e-19	6.17e-18	32.2891
CD99	1.02537	6.23004	9.40182	2.02e-19	6.43e-18	32.2455
COL6A2	1.02947	2.24185	9.35636	2.91e-19	9.13e-18	31.8832
COL3A1	1.17285	1.77077	9.32424	3.77e-19	1.17e-17	31.628
SYT13	-1.15429	2.04236	-9.27041	5.8e-19	1.75e-17	31.2016
SEZ6L2	-1.0499	4.52173	-9.22255	8.49e-19	2.54e-17	30.8239
CX3CR1	1.11702	3.83448	9.18813	1.12e-18	3.31e-17	30.5531
LTF	1.31471	0.984801	9.11803	1.94e-18	5.61e-17	30.004
FAM163B	-1.23473	3.02932	-8.95536	6.96e-18	1.9e-16	28.7411
CACNG3	-1.05144	1.43693	-8.90879	1e-17	2.7e-16	28.3825
SLC12A5	-1.04198	1.95467	-8.82086	1.98e-17	5.18e-16	27.7093
TMEM130	-1.27206	2.85279	-8.78252	2.65e-17	6.86e-16	27.4173
CAMKV	-1.05353	2.71062	-8.73376	3.86e-17	9.78e-16	27.0472
CYR61	1.1368	3.67661	8.73107	3.94e-17	9.96e-16	27.0268
SEZ6L	-1.05131	5.15557	-8.68889	5.44e-17	1.36e-15	26.708
PHYHIP	-1.21709	3.68163	-8.66001	6.78e-17	1.67e-15	26.4903
PRKCG	-1.0725	1.79685	-8.52241	1.92e-16	4.48e-15	25.4606
CA10	-1.00511	3.04671	-8.46987	2.85e-16	6.53e-15	25.0707
CALY	-1.03289	1.92694	-8.41675	4.24e-16	9.55e-15	24.6783
NEFM	-1.33762	2.21922	-8.40055	4.78e-16	1.07e-14	24.559
TRIM67	-1.17053	1.77613	-8.39392	5.02e-16	1.12e-14	24.5102
AC062021.1	-1.21782	2.35429	-8.33379	7.85e-16	1.71e-14	24.0692
GFAP	1.04597	11.1637	8.30016	1.01e-15	2.18e-14	23.8235
IGFBP2	1.16553	2.41968	8.29933	1.01e-15	2.19e-14	23.8175
PACSIN1	-1.38023	2.76588	-8.23772	1.59e-15	3.35e-14	23.3695
AEBP1	1.27762	3.95959	8.23139	1.67e-15	3.5e-14	23.3236
SYN2	-1.09746	3.071	-8.22609	1.74e-15	3.63e-14	23.2852
CAMK2A	-1.51341	3.23487	-8.20602	2.01e-15	4.18e-14	23.1399
GABRA1	-1.07434	1.67711	-8.1695	2.63e-15	5.39e-14	22.8763
SULT4A1	-1.2655	2.70064	-8.15805	2.86e-15	5.83e-14	22.7938
CCK	-1.2025	2.26178	-8.15762	2.87e-15	5.84e-14	22.7908
LHX5-AS1	-1.02139	1.41468	-8.13522	3.37e-15	6.82e-14	22.6297
SLN	1.04488	1.52332	7.91454	1.65e-14	3.07e-13	21.0612
PTPRN	-1.02607	2.85344	-7.91416	1.66e-14	3.07e-13	21.0585
FOS	1.03758	5.40783	7.84332	2.74e-14	4.93e-13	20.5621
SLC6A17	-1.02538	2.0407	-7.83889	2.83e-14	5.08e-13	20.5312
FXYD7	-1.04629	2.60626	-7.83425	2.92e-14	5.24e-13	20.4988
HPCAL4	-1.00997	3.53866	-7.79339	3.9e-14	6.9e-13	20.2143
SNCG	-1.03376	3.6653	-7.73851	5.74e-14	9.97e-13	19.834
VSNL1	-1.42977	3.16002	-7.71869	6.6e-14	1.14e-12	19.6971
APLNR	1.08815	4.61308	7.6768	8.84e-14	1.5e-12	19.4089
SYT1	-1.22986	3.37034	-7.34226	8.75e-13	1.32e-11	17.1513
HPCA	-1.16957	3.02117	-7.30008	1.16e-12	1.73e-11	16.8724
SLC17A7	-1.36315	3.20146	-7.27481	1.38e-12	2.03e-11	16.7059
NPTX1	-1.0187	2.64848	-7.23817	1.76e-12	2.55e-11	16.4653
NEFL	-1.34801	2.94409	-7.19776	2.3e-12	3.29e-11	16.2011
NRGN	-1.46055	5.23432	-7.19341	2.37e-12	3.38e-11	16.1727
STMN2	-1.2086	4.35367	-6.65432	7.6e-11	9.02e-10	12.7663
MAOB	1.08864	4.23113	6.58272	1.19e-10	1.37e-09	12.3305
AQP1	1.13867	5.76755	6.51366	1.81e-10	2.04e-09	11.9139
