# Supplementary material for: Comprehensive analysis of the prognostic and role in immune cell infiltration of MSR1 expression in lower‐grade gliomas
Source: Cancer Med. 2022 Feb 10;11(9):2020–35. doi: 10.1002/cam4.4603 (PMC9089222; doi:10.1002/cam4.4603)
Supplement: Supplementary file 20 — Table S9 [file CAM4-11-2020-s014.xlsx]

## Sheet: Sheet1
Supplementary Table 9. DEGs were screened between high and low expression groups of MSR1 in the CGGAseq1 cohort.
Name	logFC	AveExpr	t	P.Value	adj.P.Val	B
MSR1	1.90994	1.91891	25.5043	2.28e-87	5.48e-83	188.137
FCGR2A	1.75287	2.82461	21.9248	1.38e-71	1.65e-67	152.189
PLEK	1.42252	1.88569	20.1335	1.33e-63	1.07e-59	133.979
HLA-DOA	1.62015	1.87951	19.2302	1.42e-59	8.5e-56	124.794
GPR65	1.0533	0.837798	19.1249	4.18e-59	2e-55	123.724
LAIR1	1.55869	3.06003	18.6928	3.49e-57	1.4e-53	119.338
CTSS	1.74264	2.93786	18.5766	1.15e-56	3.93e-53	118.161
HLA-DRA	2.70893	5.43846	18.4698	3.42e-56	1.02e-52	117.079
MS4A7	1.68238	2.82022	18.3871	7.96e-56	2.12e-52	116.241
SCIN	1.65038	1.87035	18.3232	1.53e-55	3.67e-52	115.595
LCP2	1.43644	2.58407	18.0913	1.63e-54	3.56e-51	113.249
FCGR3A	2.00154	4.09094	18.0177	3.45e-54	6.91e-51	112.505
NCKAP1L	1.13467	2.03932	17.8102	2.86e-53	5.06e-50	110.411
CYBB	1.51167	2.5879	17.8071	2.95e-53	5.06e-50	110.379
CCR1	1.28741	1.67122	17.6516	1.44e-52	2.3e-49	108.812
HLA-DPA1	2.43525	5.54541	17.5887	2.72e-52	4.08e-49	108.179
IGSF6	1.3951	2.23083	17.5518	3.96e-52	5.59e-49	107.807
LHFPL2	1.18797	2.65304	17.5362	4.64e-52	6.18e-49	107.651
SP100	1.21636	2.81255	17.242	9.18e-51	1.16e-47	104.693
HLA-DMB	1.8086	3.92329	17.1622	2.06e-50	2.47e-47	103.892
CD4	1.2796	3.34015	16.9899	1.18e-49	1.34e-46	102.165
MS4A6A	2.21919	3.99207	16.9621	1.56e-49	1.7e-46	101.887
MSN	1.75718	4.05513	16.7913	8.73e-49	9.11e-46	100.179
GPNMB	2.2535	2.96723	16.7539	1.27e-48	1.22e-45	99.8058
LCP1	1.22298	2.5867	16.7334	1.57e-48	1.44e-45	99.6006
CLEC7A	1.24432	1.87542	16.7176	1.84e-48	1.63e-45	99.4429
SASH3	1.21087	2.36453	16.6944	2.32e-48	1.93e-45	99.2111
HAVCR2	1.19037	2.58214	16.6939	2.33e-48	1.93e-45	99.2062
FPR3	1.12392	0.967403	16.6609	3.25e-48	2.6e-45	98.8772
IL10RA	1.09212	1.94565	16.6168	5.07e-48	3.92e-45	98.4371
HCLS1	1.43304	3.78324	16.5448	1.04e-47	7.83e-45	97.7204
FGL2	1.13341	1.71229	16.5318	1.19e-47	8.66e-45	97.5899
PTPRC	1.35093	1.60676	16.5241	1.29e-47	9.08e-45	97.5136
CIITA	1.31801	1.76718	16.4655	2.32e-47	1.59e-44	96.9307
CASP4	1.30616	2.31541	16.4563	2.54e-47	1.69e-44	96.8385
ARHGAP30	1.01091	2.00201	16.3671	6.23e-47	3.93e-44	95.9513
CD74	2.06242	8.72747	16.1506	5.45e-46	3.27e-43	93.8025
TLR1	1.04713	1.18615	16.1451	5.76e-46	3.37e-43	93.7479
CECR1	1.17468	2.51642	16.1196	7.43e-46	4.24e-43	93.4954
SLC7A7	1.11422	2.30664	16.0374	1.69e-45	9.27e-43	92.6823
GBP1	1.66391	2.30663	15.956	3.8e-45	1.98e-42	91.8774
LYN	1.1507	2.33704	15.9352	4.68e-45	2.39e-42	91.6711
RAC2	1.2628	1.74551	15.9246	5.2e-45	2.6e-42	91.5669
DENND2D	1.19296	1.50491	15.8661	9.32e-45	4.56e-42	90.9888
SYK	1.01608	1.88987	15.8609	9.81e-45	4.71e-42	90.9383
PYGL	1.43214	2.59799	15.6841	5.7e-44	2.63e-41	89.1953
TLR2	1.14479	1.4542	15.6481	8.14e-44	3.68e-41	88.8418
CFI	1.86964	2.3212	15.624	1.03e-43	4.6e-41	88.6042
LILRB1	1.13616	1.67292	15.5517	2.12e-43	8.91e-41	87.8944
MYOF	1.1476	1.5577	15.5361	2.47e-43	1.02e-40	87.7407
IFI30	1.96465	4.52491	15.4995	3.55e-43	1.44e-40	87.3822
CP	2.05921	2.15002	15.4961	3.67e-43	1.47e-40	87.3486
CTSC	1.61987	3.85084	15.4757	4.5e-43	1.77e-40	87.1484
EVI2B	1.25596	2.00047	15.4662	4.94e-43	1.91e-40	87.0555
APOBEC3G	1.03201	1.71532	15.4357	6.68e-43	2.5e-40	86.7562
DOK3	1.00051	2.47681	15.3042	2.45e-42	8.76e-40	85.4697
ANXA1	2.4062	3.80153	15.2668	3.54e-42	1.25e-39	85.1038
DOCK2	1.01933	1.90605	15.2572	3.89e-42	1.33e-39	85.0098
PLAU	1.64399	1.90617	15.2043	6.56e-42	2.16e-39	84.494
ADAP2	1.05394	2.74415	15.1353	1.29e-41	4.19e-39	83.8205
C3AR1	1.38576	2.81176	15.1204	1.5e-41	4.79e-39	83.6758
PARP9	1.2667	2.89102	15.0763	2.31e-41	6.84e-39	83.2467
CD68	1.82372	4.55892	15.0685	2.49e-41	7.2e-39	83.1708
SOD2	1.64775	5.71804	15.062	2.66e-41	7.59e-39	83.1072
FAM114A1	1.10422	2.02923	15.0569	2.79e-41	7.89e-39	83.0575
APOBEC3C	1.07547	1.77301	15.0209	3.98e-41	1.11e-38	82.7076
ANO6	1.19942	2.36938	14.9925	5.26e-41	1.42e-38	82.4316
TNFRSF12A	2.03471	3.42061	14.9749	6.25e-41	1.65e-38	82.2598
ELK3	1.00747	1.97197	14.9749	6.25e-41	1.65e-38	82.2598
LILRB4	1.56406	3.62242	14.9268	1e-40	2.61e-38	81.793
MS4A4A	1.47579	2.32225	14.921	1.06e-40	2.73e-38	81.7367
C5AR1	1.07795	1.44405	14.8942	1.38e-40	3.52e-38	81.4765
HCK	1.13844	2.55575	14.8696	1.75e-40	4.38e-38	81.238
SAMSN1	1.33448	2.21825	14.8581	1.96e-40	4.85e-38	81.1267
C1S	1.71532	4.19382	14.8384	2.38e-40	5.76e-38	80.9364
IRF1	1.14827	2.58564	14.7973	3.56e-40	8.36e-38	80.5376
HLA-DMA	1.79569	4.11806	14.7717	4.57e-40	1.06e-37	80.2901
TGFBR1	1.08079	2.66378	14.7321	6.72e-40	1.52e-37	79.9077
SERPINA1	1.50533	2.74482	14.7293	6.91e-40	1.55e-37	79.8802
OSMR	1.12361	1.36851	14.6443	1.58e-39	3.39e-37	79.0594
UCP2	1.63599	4.12849	14.6321	1.78e-39	3.78e-37	78.9416
CD44	1.86636	4.24955	14.6203	2e-39	4.17e-37	78.828
LYZ	1.69913	1.87221	14.5909	2.66e-39	5.41e-37	78.5441
CTSZ	1.25842	5.83786	14.5527	3.86e-39	7.71e-37	78.1769
PLXDC2	1.08091	2.15486	14.4452	1.1e-38	2.12e-36	77.1429
TGFBR2	1.23839	2.30398	14.4374	1.18e-38	2.27e-36	77.0683
GBP3	1.25004	2.19732	14.3018	4.39e-38	8.16e-36	75.7679
CD53	1.57603	3.74626	14.2509	7.18e-38	1.3e-35	75.2812
CCDC109B	1.45632	2.28177	14.2462	7.51e-38	1.34e-35	75.2357
SWAP70	1.05839	2.05445	14.242	7.82e-38	1.39e-35	75.1958
FPR1	1.29249	2.10782	14.2381	8.12e-38	1.43e-35	75.1585
SPP1	2.51001	6.99101	14.1835	1.38e-37	2.39e-35	74.6371
CD86	1.04779	1.86617	14.1348	2.2e-37	3.7e-35	74.1725
CSTA	1.10061	0.983256	14.1344	2.21e-37	3.7e-35	74.1686
RNF135	1.03521	2.29945	14.1322	2.25e-37	3.76e-35	74.1473
FCGR2C	1.41666	1.12821	14.1265	2.38e-37	3.94e-35	74.093
ICAM1	1.25048	1.9248	14.0954	3.21e-37	5.27e-35	73.7973
SERPINB1	1.09857	2.4539	14.0933	3.28e-37	5.35e-35	73.7771
BTN2A2	1.03874	2.13231	14.0853	3.54e-37	5.73e-35	73.7011
C1R	1.90996	5.25081	14.0736	3.96e-37	6.33e-35	73.5895
KIAA0040	1.04274	1.30305	14.069	4.14e-37	6.58e-35	73.5454
PLSCR1	1.43811	3.12044	14.0319	5.92e-37	9.26e-35	73.1921
DAB2	1.18681	2.72571	14.0313	5.94e-37	9.26e-35	73.1872
CAST	1.07106	3.52794	14.0008	7.97e-37	1.23e-34	72.8971
SERPINA3	2.79456	5.49763	13.9877	9.04e-37	1.39e-34	72.7726
GNG12	1.46987	2.35264	13.9792	9.8e-37	1.5e-34	72.6922
SLC11A1	1.58211	2.74029	13.9717	1.05e-36	1.6e-34	72.6207
OLFML3	1.29672	3.77079	13.9711	1.06e-36	1.6e-34	72.6151
HMOX1	1.60158	3.78826	13.9676	1.1e-36	1.64e-34	72.5816
CYFIP1	1.04669	4.36234	13.9538	1.25e-36	1.86e-34	72.4505
GIMAP2	1.05524	1.97591	13.95	1.3e-36	1.92e-34	72.4143
CYTH4	1.03401	2.84275	13.9479	1.32e-36	1.95e-34	72.3941
PARVG	1.29284	3.36267	13.9372	1.47e-36	2.12e-34	72.2935
C2	1.31964	2.62256	13.891	2.28e-36	3.22e-34	71.8551
CASP1	1.23	2.87969	13.8888	2.33e-36	3.27e-34	71.8341
RPS6KA1	1.0038	2.79903	13.8391	3.75e-36	5.2e-34	71.3636
BCL2A1	1.20254	1.29016	13.8044	5.22e-36	7.2e-34	71.0355
C1QC	1.70688	6.77175	13.8011	5.39e-36	7.38e-34	71.0045
APOL4	1.17731	1.2378	13.7871	6.16e-36	8.39e-34	70.8723
CD48	1.13996	1.19647	13.7657	7.55e-36	1.02e-33	70.67
PDPN	1.72131	2.23216	13.7519	8.61e-36	1.15e-33	70.54
IQGAP2	1.22223	1.48028	13.7272	1.09e-35	1.44e-33	70.3068
EHD4	1.0397	2.15983	13.7137	1.24e-35	1.62e-33	70.1796
C1RL	1.22294	2.18358	13.7108	1.27e-35	1.66e-33	70.1514
OLR1	1.40578	2.57406	13.6848	1.63e-35	2.07e-33	69.9064
IL13RA1	1.16293	2.81423	13.6613	2.04e-35	2.56e-33	69.6859
RBMS1	1.21548	2.22816	13.6568	2.13e-35	2.66e-33	69.6427
LTBR	1.09953	2.7758	13.6431	2.43e-35	3.02e-33	69.5138
WWTR1	1.44873	2.93461	13.639	2.52e-35	3.12e-33	69.4759
NABP1	1.02119	1.89498	13.6324	2.69e-35	3.3e-33	69.4135
SQRDL	1.03802	2.19669	13.5804	4.4e-35	5.33e-33	68.9246
LIMK2	1.00259	3.36583	13.5024	9.22e-35	1.08e-32	68.1924
IQGAP1	1.13289	3.41026	13.4736	1.21e-34	1.4e-32	67.9231
BTN3A2	1.27171	3.39032	13.4727	1.22e-34	1.4e-32	67.9139
ADAM28	1.11599	2.25507	13.4059	2.3e-34	2.59e-32	67.2889
TGIF1	1.30221	2.91148	13.3594	3.56e-34	3.95e-32	66.8548
NMI	1.04012	2.29261	13.2873	7.02e-34	7.58e-32	66.1831
CD58	1.1001	1.98163	13.2721	8.1e-34	8.68e-32	66.0407
ZNF436	1.08582	2.45067	13.2583	9.22e-34	9.78e-32	65.913
ECM2	1.18109	1.74859	13.219	1.33e-33	1.4e-31	65.5468
STAT3	1.08154	4.45486	13.2135	1.4e-33	1.46e-31	65.4963
NAMPT	1.48094	3.47635	13.1879	1.79e-33	1.84e-31	65.2586
EMILIN2	1.36364	2.14793	13.1798	1.93e-33	1.98e-31	65.1829
CD163	1.6934	2.29368	13.1479	2.6e-33	2.63e-31	64.8868
PLAUR	1.25681	2.37366	13.108	3.77e-33	3.79e-31	64.5178
LPAR6	1.27245	3.08159	13.0846	4.7e-33	4.62e-31	64.3004
ANXA2	1.80342	5.00952	13.0785	4.98e-33	4.87e-31	64.244
RUNX1	1.05325	1.55792	13.0725	5.26e-33	5.13e-31	64.1886
CEBPA	1.39562	2.79168	13.0584	6e-33	5.81e-31	64.0583
LAT2	1.14266	3.42645	13.0546	6.22e-33	5.99e-31	64.023
CD14	1.59469	4.98196	13.0291	7.89e-33	7.57e-31	63.7878
VIM	1.95915	7.95587	13.0245	8.24e-33	7.87e-31	63.745
ITGA5	1.07369	2.3751	13.0219	8.44e-33	8.04e-31	63.7206
MMP14	1.56385	3.90907	13.0212	8.49e-33	8.05e-31	63.7147
HSPA7	1.57632	1.57406	12.9878	1.16e-32	1.08e-30	63.4066
AC008964.1	1.09784	1.9433	12.9571	1.54e-32	1.42e-30	63.1234
ITGB1	1.44235	4.50289	12.9542	1.59e-32	1.45e-30	63.0964
CHI3L1	2.82252	4.60876	12.9317	1.96e-32	1.78e-30	62.8887
TNFAIP3	1.00815	1.54772	12.9311	1.97e-32	1.78e-30	62.8834
SIGLEC10	1.12909	2.87092	12.8918	2.83e-32	2.54e-30	62.5221
TRIM22	1.10926	3.6859	12.8887	2.92e-32	2.6e-30	62.4934
SFRP4	1.41286	2.03687	12.7889	7.36e-32	6.44e-30	61.5771
ARPC1B	1.27752	5.60885	12.7587	9.74e-32	8.4e-30	61.3002
INPP5D	1.15172	3.51102	12.7548	1.01e-31	8.68e-30	61.2648
MYD88	1.0943	2.36337	12.7443	1.11e-31	9.47e-30	61.1681
FCGBP	1.4841	2.19485	12.7031	1.63e-31	1.38e-29	60.7914
SOCS6	1.06401	2.67614	12.6567	2.5e-31	2.09e-29	60.3681
GIMAP4	1.04682	2.78675	12.6531	2.58e-31	2.16e-29	60.3352
FYB	1.23015	1.52136	12.6505	2.65e-31	2.2e-29	60.3114
HSPA6	1.10598	1.39364	12.6227	3.42e-31	2.82e-29	60.0585
SLC40A1	1.23228	2.83678	12.5863	4.78e-31	3.87e-29	59.7266
S1PR3	1.2678	2.01888	12.5855	4.81e-31	3.89e-29	59.7191
FSTL1	1.3813	3.30246	12.5832	4.92e-31	3.96e-29	59.6982
ALOX5AP	1.61808	3.49162	12.5725	5.42e-31	4.34e-29	59.6007
CTSB	1.10822	7.44564	12.5675	5.68e-31	4.52e-29	59.556
IRF8	1.04472	2.46099	12.5673	5.69e-31	4.52e-29	59.5542
MYH9	1.10472	4.45999	12.5608	6.04e-31	4.75e-29	59.4944
COLEC12	1.30003	2.13269	12.547	6.86e-31	5.36e-29	59.369
PRSS23	1.42578	2.75099	12.5008	1.05e-30	7.92e-29	58.9498
PTRF	1.24891	3.62196	12.4996	1.06e-30	7.99e-29	58.9388
CMTM6	1.07187	2.60326	12.4822	1.24e-30	9.31e-29	58.781
GEM	1.43501	2.33502	12.4779	1.29e-30	9.64e-29	58.742
STEAP3	1.14927	1.74134	12.4777	1.29e-30	9.64e-29	58.7401
VSIG4	1.4365	4.00801	12.4489	1.69e-30	1.24e-28	58.4791
SLC16A3	1.17913	3.50227	12.4226	2.14e-30	1.56e-28	58.241
TMBIM1	1.20602	4.27163	12.3987	2.67e-30	1.92e-28	58.0249
CAP1	1.09475	5.37952	12.3663	3.58e-30	2.56e-28	57.7328
ZFP36	1.64353	4.0138	12.366	3.59e-30	2.56e-28	57.73
SRPX2	1.05093	1.07813	12.3529	4.05e-30	2.86e-28	57.6113
SOCS3	1.60581	2.16356	12.3309	4.95e-30	3.44e-28	57.4133
SH3GLB1	1.08751	3.53971	12.3193	5.5e-30	3.8e-28	57.3086
RNASE2	1.00862	1.17217	12.3031	6.37e-30	4.39e-28	57.1626
HLA-DPB1	1.95618	4.34474	12.2902	7.17e-30	4.93e-28	57.0466
LAMC1	1.20944	2.36854	12.2854	7.49e-30	5.13e-28	57.003
FCGR2B	1.13252	0.97046	12.2644	9.07e-30	6.18e-28	56.8137
S100A11	1.87675	5.75056	12.2089	1.5e-29	9.85e-28	56.3158
CPM	1.15708	2.15426	12.138	2.85e-29	1.82e-27	55.6803
FCER1G	1.83342	5.02566	12.1084	3.73e-29	2.36e-27	55.4153
CRISPLD1	1.3699	2.62674	12.0966	4.15e-29	2.62e-27	55.3102
CAV1	1.31295	2.55775	12.0938	4.25e-29	2.68e-27	55.2847
GBP2	1.66693	3.2194	12.0712	5.22e-29	3.27e-27	55.0829
KLF6	1.11815	3.23489	12.0528	6.16e-29	3.82e-27	54.9186
TNFRSF1A	1.17585	4.44131	12.0275	7.73e-29	4.73e-27	54.6937
NPL	1.0816	3.50231	12.012	8.89e-29	5.39e-27	54.5552
ALOX5	1.4301	3.11327	11.991	1.07e-28	6.44e-27	54.3687
FAM111A	1.01675	2.66664	11.9835	1.15e-28	6.87e-27	54.3017
CLIC4	1.40675	4.81603	11.9784	1.2e-28	7.16e-27	54.2565
THEMIS2	1.06238	3.13775	11.9631	1.38e-28	8.16e-27	54.1202
OAS1	1.14296	2.63083	11.9583	1.44e-28	8.48e-27	54.0773
GPR34	1.33253	3.01523	11.9444	1.63e-28	9.53e-27	53.9545
TAGLN2	1.43513	5.36941	11.9427	1.66e-28	9.66e-27	53.9389
LOXL2	1.25865	2.0335	11.9336	1.8e-28	1.04e-26	53.8585
MNDA	1.04571	2.12957	11.9313	1.84e-28	1.06e-26	53.8382
VCL	1.03935	2.59617	11.9109	2.21e-28	1.27e-26	53.657
PROS1	1.14179	2.54453	11.9061	2.3e-28	1.32e-26	53.6145
PLOD2	1.18687	2.93354	11.8624	3.41e-28	1.93e-26	53.2272
MTMR11	1.00665	2.30973	11.8517	3.75e-28	2.11e-26	53.1328
MFSD1	1.05634	3.91644	11.849	3.84e-28	2.16e-26	53.1083
ARHGDIB	1.47407	5.25906	11.8487	3.85e-28	2.16e-26	53.1057
CXCL16	1.07657	4.3229	11.8396	4.17e-28	2.34e-26	53.0259
ATF3	1.25428	2.66386	11.8392	4.19e-28	2.34e-26	53.0223
LITAF	1.2318	4.42663	11.8345	4.37e-28	2.44e-26	52.9806
CD93	1.14425	1.59269	11.8306	4.53e-28	2.52e-26	52.9462
CAV2	1.07508	1.86826	11.8103	5.43e-28	2.97e-26	52.7666
KANK2	1.03077	3.64497	11.8062	5.63e-28	3.07e-26	52.7307
TLN1	1.0155	4.95633	11.7946	6.24e-28	3.38e-26	52.6283
TMEM176B	1.44996	4.76314	11.7778	7.25e-28	3.91e-26	52.4797
ADAM9	1.27192	3.52473	11.774	7.5e-28	4.02e-26	52.4466
SERPINH1	1.32926	3.99385	11.7608	8.44e-28	4.5e-26	52.3297
SRGN	1.52106	4.31567	11.7482	9.44e-28	5.01e-26	52.2192
RAB32	1.16594	2.74806	11.7431	9.87e-28	5.23e-26	52.1745
TUBA1C	1.12547	3.14654	11.7133	1.29e-27	6.73e-26	51.9121
LAP3	1.14192	5.26578	11.6972	1.49e-27	7.71e-26	51.7706
PTGES3P1	1.01652	1.09539	11.6519	2.22e-27	1.14e-25	51.3725
STAT1	1.27694	3.8014	11.6431	2.4e-27	1.23e-25	51.2957
CNN3	1.63298	6.14588	11.5929	3.75e-27	1.88e-25	50.856
RDH10	1.0941	2.04634	11.5745	4.41e-27	2.2e-25	50.6947
F13A1	1.26983	1.39875	11.5537	5.3e-27	2.6e-25	50.5131
SPOCD1	1.92338	2.40611	11.5483	5.56e-27	2.71e-25	50.4661
RGS16	1.06625	1.77519	11.5238	6.9e-27	3.33e-25	50.2523
DDR2	1.09944	1.96446	11.4969	8.75e-27	4.18e-25	50.0177
LY96	1.31638	3.12551	11.486	9.62e-27	4.57e-25	49.923
TMED5	1.09021	3.24445	11.484	9.8e-27	4.64e-25	49.9055
NRP1	1.03554	2.70206	11.4548	1.27e-26	5.91e-25	49.6515
CARD16	1.26667	2.98338	11.4463	1.37e-26	6.33e-25	49.5776
CD37	1.28888	3.85289	11.4346	1.51e-26	6.94e-25	49.4755
NEAT1	1.73014	4.87709	11.4294	1.58e-26	7.23e-25	49.4311
FN1	1.43591	5.48015	11.4153	1.79e-26	8.14e-25	49.3084
PLAT	1.41938	2.7091	11.413	1.83e-26	8.3e-25	49.288
ABCC3	1.3162	1.34739	11.408	1.91e-26	8.63e-25	49.2452
TNC	1.56138	3.79916	11.3436	3.36e-26	1.49e-24	48.6871
NLRC5	1.03199	3.13854	11.3354	3.61e-26	1.6e-24	48.6164
CYTL1	1.1088	2.24235	11.2943	5.17e-26	2.26e-24	48.2611
ZMYM6NB	1.11725	2.96385	11.2908	5.33e-26	2.33e-24	48.2311
SLC1A5	1.02883	2.35439	11.2775	5.99e-26	2.6e-24	48.116
CAPZA1	1.0172	3.66453	11.2758	6.08e-26	2.63e-24	48.1016
APBB1IP	1.12878	2.95287	11.2606	6.94e-26	3e-24	47.9706
METTL7B	1.55229	2.33324	11.2602	6.96e-26	3e-24	47.9674
SEPP1	1.64805	5.12242	11.258	7.1e-26	3.06e-24	47.9481
CHI3L2	2.39107	4.28043	11.2562	7.21e-26	3.1e-24	47.9329
ITGB2	1.38901	4.94912	11.2293	9.11e-26	3.89e-24	47.7006
TFPI	1.16831	1.70942	11.2107	1.07e-25	4.55e-24	47.541
CAPN5	1.09192	3.60791	11.21	1.08e-25	4.57e-24	47.5349
FBLN5	1.25653	2.62287	11.1776	1.43e-25	6.02e-24	47.2566
ITGAV	1.03811	4.05993	11.169	1.54e-25	6.47e-24	47.1834
ZFP36L2	1.19482	4.51702	11.1686	1.54e-25	6.49e-24	47.1795
MCAM	1.20099	3.87407	11.1662	1.58e-25	6.59e-24	47.1587
ACTN1	1.42404	3.89192	11.158	1.69e-25	7.06e-24	47.0886
LHFP	1.12755	3.92081	11.1195	2.36e-25	9.78e-24	46.7584
ITGAX	1.05996	2.84765	11.0896	3.06e-25	1.24e-23	46.503
TMED10	1.0734	5.79232	11.0873	3.12e-25	1.26e-23	46.4832
CALU	1.19419	3.86396	11.0651	3.78e-25	1.52e-23	46.2943
CDK2	1.23164	2.60424	11.0597	3.96e-25	1.58e-23	46.2483
OLFML2B	1.16819	2.0734	11.058	4.02e-25	1.61e-23	46.2332
GADD45A	1.42457	4.55228	11.0473	4.41e-25	1.75e-23	46.1418
FUCA2	1.03186	3.0507	11.0262	5.29e-25	2.08e-23	45.9622
EGR2	1.23233	1.77851	11.0113	6.02e-25	2.36e-23	45.8352
SERPINE1	1.32989	1.68932	10.9839	7.62e-25	2.96e-23	45.6025
TGFB2	1.19698	1.72272	10.9774	8.06e-25	3.11e-23	45.5471
CCL2	1.78152	3.80635	10.9624	9.16e-25	3.5e-23	45.42
TRAM1	1.31902	3.57219	10.9532	9.92e-25	3.77e-23	45.3413
LGALS9	1.26627	5.33158	10.9499	1.02e-24	3.87e-23	45.3139
LIMS1	1.13531	3.26189	10.9418	1.09e-24	4.14e-23	45.2449
C1QB	1.56012	6.88287	10.9359	1.15e-24	4.34e-23	45.1944
ANXA5	1.44086	6.24128	10.8867	1.76e-24	6.53e-23	44.7776
NCF4	1.01018	2.50092	10.8676	2.07e-24	7.63e-23	44.6162
SYNM	1.11944	3.68706	10.8505	2.39e-24	8.79e-23	44.4723
CSF1R	1.09496	4.447	10.8503	2.4e-24	8.8e-23	44.4703
ACSL1	1.00199	3.01134	10.8391	2.63e-24	9.66e-23	44.3763
LMO2	1.12424	4.87478	10.7956	3.82e-24	1.39e-22	44.0095
CD164	1.16531	4.32226	10.7952	3.83e-24	1.39e-22	44.006
CXCR4	1.12454	2.92902	10.7358	6.35e-24	2.24e-22	43.5069
CPQ	1.0025	2.60962	10.7342	6.44e-24	2.27e-22	43.4933
EMP1	1.42492	3.98405	10.7257	6.93e-24	2.41e-22	43.4216
CLIC1	1.37531	4.87303	10.7251	6.96e-24	2.42e-22	43.4169
MYLK	1.24931	2.59729	10.689	9.45e-24	3.26e-22	43.1143
C12orf5	1.03806	2.65504	10.6801	1.02e-23	3.51e-22	43.0394
WLS	1.11898	5.58159	10.6674	1.14e-23	3.89e-22	42.9336
IGFBP7	1.30009	7.6255	10.6237	1.64e-23	5.56e-22	42.5685
CALD1	1.16346	4.14917	10.6226	1.66e-23	5.6e-22	42.5591
RNASE6	1.04954	2.69964	10.6154	1.76e-23	5.91e-22	42.4996
RB1	1.1771	3.06697	10.61	1.84e-23	6.18e-22	42.454
RAP1A	1.17945	4.43365	10.6074	1.88e-23	6.3e-22	42.4326
CRYZ	1.07437	2.73236	10.6012	1.99e-23	6.62e-22	42.3809
SLC2A5	1.11675	3.80099	10.5984	2.03e-23	6.76e-22	42.3574
FAM20A	1.01281	1.53427	10.5983	2.04e-23	6.76e-22	42.3568
CYBRD1	1.08903	3.10402	10.5772	2.43e-23	8.01e-22	42.1809
LIPA	1.10578	4.63105	10.576	2.46e-23	8.08e-22	42.1713
ERBB2IP	1.09571	3.99361	10.5662	2.67e-23	8.76e-22	42.0896
GLRX	1.16561	4.21241	10.5593	2.83e-23	9.26e-22	42.0321
CCL5	1.10026	1.75228	10.5568	2.89e-23	9.43e-22	42.0116
IGFBP5	1.423	4.21252	10.5234	3.82e-23	1.24e-21	41.7343
C8orf4	1.16395	2.18447	10.4531	6.89e-23	2.18e-21	41.1519
SPRY1	1.21533	2.30325	10.4425	7.53e-23	2.38e-21	41.0643
PALLD	1.07783	3.5398	10.4344	8.07e-23	2.54e-21	40.997
SSFA2	1.08526	4.34728	10.4312	8.28e-23	2.6e-21	40.9706
CERS2	1.07727	4.99554	10.4038	1.04e-22	3.23e-21	40.7445
MAN1C1	1.35254	3.42509	10.3785	1.29e-22	3.94e-21	40.5366
EFEMP1	1.54523	4.44928	10.3777	1.29e-22	3.96e-21	40.5297
IFI16	1.29988	4.36587	10.3576	1.53e-22	4.63e-21	40.3649
RCAN1	1.05277	4.74739	10.3507	1.62e-22	4.87e-21	40.3083
YBX3	1.06822	4.24124	10.3362	1.83e-22	5.48e-21	40.1885
TMEM176A	1.3534	4.01914	10.3284	1.95e-22	5.8e-21	40.1247
CSF3R	1.00289	3.1592	10.3267	1.98e-22	5.87e-21	40.1108
GDF15	1.18378	1.66024	10.3211	2.07e-22	6.15e-21	40.0646
ACTR3	1.04906	4.15991	10.3151	2.18e-22	6.45e-21	40.0155
TM4SF1	1.12965	3.08833	10.2576	3.51e-22	1.02e-20	39.5449
LUM	1.16001	1.50984	10.2544	3.61e-22	1.04e-20	39.5185
VCAM1	1.29354	2.23796	10.2395	4.08e-22	1.18e-20	39.3972
COL1A1	1.64191	2.28133	10.2209	4.76e-22	1.37e-20	39.2454
CREG1	1.03328	4.32736	10.2074	5.32e-22	1.52e-20	39.1351
DCTD	1.1332	3.79873	10.196	5.84e-22	1.65e-20	39.0424
RP11-792D21.2	1.13779	2.67457	10.1919	6.04e-22	1.71e-20	39.0091
RECQL	1.10147	2.32802	10.1885	6.21e-22	1.75e-20	38.9817
PDLIM3	1.21922	3.3511	10.1812	6.6e-22	1.85e-20	38.9218
PLS3	1.03039	3.48577	10.1691	7.29e-22	2.03e-20	38.8235
PLP2	1.18279	2.9905	10.1594	7.9e-22	2.19e-20	38.7447
TREM2	1.48466	5.24798	10.1575	8.02e-22	2.22e-20	38.7289
SPRY2	1.12924	3.6158	10.1499	8.54e-22	2.36e-20	38.6675
SMC4	1.13607	2.2942	10.1466	8.78e-22	2.42e-20	38.6405
ELF1	1.00687	2.42086	10.124	1.06e-21	2.89e-20	38.4571
SULF1	1.2307	2.34663	10.0917	1.38e-21	3.73e-20	38.1954
PDLIM1	1.21377	2.54927	10.0735	1.6e-21	4.31e-20	38.0481
MATN2	1.15888	4.19573	10.0717	1.62e-21	4.36e-20	38.0335
LGALS3	1.2597	4.25457	10.0585	1.81e-21	4.83e-20	37.9276
TYROBP	1.44044	7.01491	10.0423	2.06e-21	5.42e-20	37.7965
JUN	1.12997	5.69537	10.0383	2.13e-21	5.58e-20	37.7645
BHLHE41	1.02388	3.87333	10.0298	2.29e-21	5.97e-20	37.6956
UBD	1.03686	1.22933	10.0287	2.31e-21	6.01e-20	37.6868
C21orf62	1.12057	1.70486	10.0282	2.32e-21	6.03e-20	37.6825
COL27A1	1.00427	1.83175	10.0269	2.34e-21	6.08e-20	37.6722
COL4A1	1.62878	2.77779	10.0259	2.36e-21	6.12e-20	37.6645
WEE1	1.03733	2.0528	10.0231	2.41e-21	6.26e-20	37.6418
COL4A2	1.548	3.70966	10.0084	2.72e-21	7.01e-20	37.5234
COL1A2	1.34589	3.10317	9.9984	2.95e-21	7.54e-20	37.4427
GYPC	1.26066	4.13104	9.99568	3.02e-21	7.69e-20	37.4208
FOSL2	1.01647	2.68654	9.97789	3.49e-21	8.8e-20	37.2777
AP1S2	1.03288	3.93716	9.97505	3.57e-21	8.99e-20	37.2549
DUSP6	1.16696	3.06445	9.9564	4.16e-21	1.04e-19	37.1051
LAPTM5	1.39652	5.91691	9.95627	4.16e-21	1.04e-19	37.1041
MYL12A	1.28275	5.07022	9.94257	4.65e-21	1.15e-19	36.9942
RNF19A	1.02736	3.70107	9.93095	5.11e-21	1.26e-19	36.901
SERPING1	1.38435	4.57101	9.9217	5.51e-21	1.36e-19	36.8269
FERMT3	1.0634	3.5646	9.88179	7.62e-21	1.85e-19	36.5076
ZFP36L1	1.20625	5.03433	9.8774	7.9e-21	1.91e-19	36.4726
ADORA3	1.19972	4.00822	9.85522	9.45e-21	2.27e-19	36.2955
TEAD4	1.00629	1.64438	9.8075	1.39e-20	3.27e-19	35.9155
DRAM2	1.04999	3.62716	9.80095	1.46e-20	3.44e-19	35.8634
S100A4	1.44094	3.4866	9.7965	1.52e-20	3.55e-19	35.8281
CTHRC1	1.15129	1.68393	9.79354	1.55e-20	3.64e-19	35.8046
CYR61	1.43335	3.22799	9.7466	2.27e-20	5.22e-19	35.4321
PFKFB3	1.14053	5.05729	9.72233	2.75e-20	6.28e-19	35.2401
BAG3	1.14298	3.75061	9.722	2.76e-20	6.29e-19	35.2375
COL3A1	1.48207	2.07868	9.68175	3.81e-20	8.51e-19	34.9196
LY86	1.20741	3.71638	9.67615	3.99e-20	8.88e-19	34.8754
LSM14A	1.06145	4.64131	9.66223	4.46e-20	9.91e-19	34.7657
C1QA	1.29347	7.06645	9.66177	4.47e-20	9.93e-19	34.7621
CRB2	1.03343	2.28799	9.61904	6.29e-20	1.37e-18	34.426
LAMP2	1.17382	5.06	9.60092	7.27e-20	1.57e-18	34.2837
HLA-DQA1	1.69428	2.05422	9.59508	7.61e-20	1.64e-18	34.2379
TGFBI	1.39596	3.89641	9.50876	1.51e-19	3.13e-18	33.5629
CPVL	1.12414	3.73387	9.50026	1.61e-19	3.33e-18	33.4966
STXBP3	1.02271	3.79373	9.48944	1.76e-19	3.61e-18	33.4123
OSTF1	1.00334	3.50242	9.48288	1.85e-19	3.79e-18	33.3612
IFI44L	1.05693	2.68294	9.46005	2.22e-19	4.5e-18	33.1837
B2M	1.66605	10.5497	9.44932	2.41e-19	4.87e-18	33.1003
ARPC5	1.07383	5.25491	9.43951	2.61e-19	5.22e-18	33.0242
FOS	1.39284	5.40694	9.42298	2.97e-19	5.9e-18	32.8959
SAT1	1.13649	7.11612	9.35606	5.02e-19	9.57e-18	32.3783
CX3CR1	1.25417	3.16125	9.30094	7.72e-19	1.45e-17	31.9539
CDH11	1.15865	2.97265	9.29085	8.35e-19	1.56e-17	31.8763
F3	1.13417	3.96279	9.27017	9.81e-19	1.82e-17	31.7176
TMEM255A	1.03538	3.02434	9.25183	1.13e-18	2.08e-17	31.577
FBLIM1	1.10276	2.18677	9.2107	1.56e-18	2.81e-17	31.2625
SLC16A1	1.10612	3.92567	9.12775	2.96e-18	5.18e-17	30.6309
HLA-B	1.40881	7.30513	9.10332	3.57e-18	6.21e-17	30.4456
ACTA2	1.14936	4.46957	9.09187	3.9e-18	6.72e-17	30.3588
MAOB	1.60804	3.93564	9.07336	4.49e-18	7.67e-17	30.2188
IFNGR1	1.01631	4.47239	9.06959	4.63e-18	7.88e-17	30.1903
IL18	1.09202	2.96951	9.03265	6.14e-18	1.03e-16	29.9115
EGR1	1.50662	4.22246	9.00015	7.87e-18	1.3e-16	29.6668
HMGN4	1.21964	3.32947	8.99301	8.31e-18	1.37e-16	29.6131
NGFR	1.21375	2.27493	8.96753	1.01e-17	1.65e-16	29.4218
RP4-781K5.2	1.30124	2.41947	8.96265	1.05e-17	1.71e-16	29.3852
FLNC	1.05535	2.02944	8.95998	1.07e-17	1.74e-16	29.3652
SALL1	1.05784	3.5789	8.95675	1.1e-17	1.78e-16	29.3409
EMP3	1.46895	4.07654	8.95108	1.14e-17	1.85e-16	29.2985
IGLC3	1.70091	1.69239	8.88699	1.86e-17	2.91e-16	28.8195
GNG5	1.36573	5.1676	8.87169	2.09e-17	3.25e-16	28.7054
IGLC1	1.70793	1.647	8.87127	2.1e-17	3.26e-16	28.7023
EIF4E	1.27525	3.86673	8.8561	2.35e-17	3.63e-16	28.5894
APLNR	1.37744	4.65631	8.85208	2.42e-17	3.73e-16	28.5596
LTF	1.5781	1.65905	8.82601	2.95e-17	4.5e-16	28.3659
IGFBP3	1.30707	3.28467	8.7941	3.75e-17	5.63e-16	28.1294
MRC2	1.01576	4.39257	8.77044	4.48e-17	6.65e-16	27.9544
VAMP8	1.17677	4.57015	8.76937	4.52e-17	6.7e-16	27.9465
JUNB	1.09284	5.61179	8.76796	4.56e-17	6.76e-16	27.9361
CD9	1.17969	6.67076	8.76399	4.7e-17	6.95e-16	27.9068
IFITM1	1.23267	4.50796	8.73228	5.96e-17	8.68e-16	27.6729
S100A3	1.15166	1.71501	8.72917	6.11e-17	8.85e-16	27.65
MIR4435-1HG	1.19189	3.21715	8.69335	7.98e-17	1.14e-15	27.3866
S100A8	1.40054	3.14192	8.67472	9.17e-17	1.29e-15	27.2499
RBBP4	1.19834	4.49443	8.66257	1e-16	1.41e-15	27.1608
IGHG2	1.55293	1.38217	8.64381	1.15e-16	1.6e-15	27.0235
IGHG1	1.98165	2.28441	8.62254	1.35e-16	1.84e-15	26.8681
FAM181A	1.115	2.26954	8.62098	1.37e-16	1.86e-15	26.8566
APLN	1.13708	4.00333	8.60827	1.5e-16	2.03e-15	26.7639
PSMB9	1.1299	5.00954	8.60557	1.53e-16	2.07e-15	26.7443
PLEKHA4	1.47751	4.53359	8.6052	1.54e-16	2.08e-15	26.7415
HAMP	1.30666	3.00527	8.58697	1.76e-16	2.35e-15	26.6087
SREK1	1.01356	3.63567	8.50557	3.21e-16	4.12e-15	26.018
SRRM1	1.0621	3.99833	8.47395	4.05e-16	5.15e-15	25.7896
APOC2	1.38983	4.83129	8.46011	4.48e-16	5.65e-15	25.6899
SCP2	1.04483	5.51226	8.45418	4.68e-16	5.88e-15	25.6471
FTL	1.30161	10.2402	8.45322	4.71e-16	5.91e-15	25.6402
RP11-611O2.3	1.07214	1.48626	8.45076	4.79e-16	6e-15	25.6226
SPI1	1.19603	4.98125	8.42196	5.92e-16	7.31e-15	25.4155
SLC31A2	1.142	2.60823	8.41864	6.06e-16	7.47e-15	25.3916
SRSF11	1.14445	5.28509	8.41044	6.44e-16	7.91e-15	25.3328
AC062021.1	-1.57201	2.50427	-8.40596	6.65e-16	8.15e-15	25.3006
MGP	1.57763	4.46655	8.3947	7.22e-16	8.8e-15	25.2198
BCAP29	1.01245	4.30198	8.3298	1.16e-15	1.37e-14	24.7561
IGKC	1.92985	3.00872	8.32468	1.2e-15	1.42e-14	24.7197
DUSP1	1.04881	4.33911	8.30118	1.42e-15	1.67e-14	24.5524
2021-09-15	1.09484	5.26182	8.26288	1.88e-15	2.15e-14	24.2806
CA2	1.18924	4.03639	8.23604	2.28e-15	2.58e-14	24.0907
GRIN1	-2.09099	5.22874	-8.23588	2.28e-15	2.58e-14	24.0895
RGS1	1.30842	3.35661	8.22189	2.52e-15	2.84e-14	23.9907
UBXN4	1.05481	3.83045	8.21844	2.58e-15	2.91e-14	23.9664
CTGF	1.11408	3.59232	8.21317	2.68e-15	3.01e-14	23.9292
VEGFA	1.25815	4.52118	8.2056	2.83e-15	3.16e-14	23.8758
GATM	1.20082	4.52917	8.19978	2.96e-15	3.29e-14	23.8348
ASAH1	1.01128	5.84483	8.19477	3.06e-15	3.4e-14	23.7995
IGHA1	1.50787	1.62583	8.18248	3.34e-15	3.69e-14	23.713
FGF1	1.1097	4.7429	8.1483	4.27e-15	4.62e-14	23.4729
HRH3	-1.19395	2.46308	-8.14681	4.32e-15	4.66e-14	23.4625
IGLC2	1.31211	1.17399	8.13075	4.84e-15	5.2e-14	23.3499
LDHA	1.07752	5.58021	8.10213	5.93e-15	6.3e-14	23.1498
S100A10	1.55695	5.98792	8.10149	5.96e-15	6.33e-14	23.1453
LPPR3	-1.49472	4.0572	-8.09882	6.08e-15	6.45e-14	23.1267
IGFBP2	1.52091	5.13899	8.0924	6.36e-15	6.73e-14	23.0818
TIMP1	1.74134	5.61397	8.09191	6.38e-15	6.74e-14	23.0784
CRNDE	1.2169	2.42146	8.09177	6.39e-15	6.75e-14	23.0774
S100A9	1.36175	3.64566	8.09006	6.47e-15	6.82e-14	23.0655
HSPG2	1.00867	3.12089	8.08119	6.89e-15	7.24e-14	23.0036
PLVAP	1.03183	2.76579	8.05641	8.21e-15	8.52e-14	22.8311
SDCBP	1.07667	5.42168	8.02497	1.03e-14	1.05e-13	22.6127
FABP5	1.37333	4.44696	7.98935	1.32e-14	1.33e-13	22.366
LAPTM4A	1.21217	5.6721	7.97782	1.43e-14	1.43e-13	22.2864
CHGA	-1.51306	4.80089	-7.97398	1.47e-14	1.46e-13	22.2599
CD52	1.02948	2.55974	7.95637	1.66e-14	1.64e-13	22.1384
TMSB4X	1.34368	10.7683	7.93928	1.87e-14	1.83e-13	22.0207
CPLX2	-1.60119	4.97909	-7.91549	2.21e-14	2.14e-13	21.8571
CEBPD	1.05823	4.53194	7.91251	2.26e-14	2.18e-13	21.8367
AEBP1	1.36018	4.86681	7.91038	2.29e-14	2.21e-13	21.8221
PCED1B-AS1	1.07062	3.73443	7.90386	2.4e-14	2.31e-13	21.7773
HLA-DRB1	1.58548	3.99931	7.87106	3.02e-14	2.86e-13	21.5527
ACTL6B	-1.4331	4.42422	-7.86996	3.04e-14	2.88e-13	21.5452
HMGN2P5	1.03158	3.95322	7.86936	3.05e-14	2.89e-13	21.5411
AC096579.7	1.0217	1.07837	7.86617	3.12e-14	2.94e-13	21.5193
RASL10A	-1.42475	5.78556	-7.83278	3.94e-14	3.65e-13	21.2914
NPC2	1.19472	6.36585	7.82762	4.08e-14	3.78e-13	21.2562
RP3-395M20.12	-1.22592	2.77131	-7.80422	4.8e-14	4.38e-13	21.0971
TNNT1	-1.54956	3.53186	-7.80264	4.85e-14	4.42e-13	21.0864
HSPA1B	1.09681	5.55779	7.79098	5.26e-14	4.76e-13	21.0072
SNX10	1.0904	2.78847	7.71697	8.76e-14	7.67e-13	20.5068
KLHDC8A	1.00477	3.84053	7.70596	9.45e-14	8.23e-13	20.4326
C4A	1.33656	7.1823	7.59811	1.97e-13	1.63e-12	19.7105
IFITM3	1.29624	7.08178	7.56102	2.54e-13	2.06e-12	19.464
CXXC11	-1.33079	3.85825	-7.51342	3.5e-13	2.77e-12	19.149
RAB13	1.10064	6.09922	7.49354	4e-13	3.12e-12	19.0178
DYNC1LI2	1.2614	4.85415	7.49206	4.04e-13	3.15e-12	19.0081
RLTPR	-1.06615	3.02041	-7.48165	4.33e-13	3.35e-12	18.9396
CAPG	1.19132	5.69792	7.47326	4.58e-13	3.53e-12	18.8843
NAPSB	1.28746	3.36281	7.4591	5.04e-13	3.86e-12	18.7913
JPH3	-1.03882	4.15162	-7.31232	1.34e-12	9.53e-12	17.8348
ST8SIA3	-1.40626	3.49923	-7.27992	1.66e-12	1.17e-11	17.6256
SOX10	1.30261	4.1823	7.27328	1.73e-12	1.22e-11	17.5828
CABP1	-1.36707	4.04455	-7.26608	1.82e-12	1.27e-11	17.5364
HSPB6	1.0814	3.39963	7.23171	2.27e-12	1.57e-11	17.3157
RUNDC3A	-1.12616	6.65996	-7.1931	2.93e-12	1.98e-11	17.0686
RP5-1119A7.17	-1.00368	2.40185	-7.19139	2.96e-12	2e-11	17.0577
COL6A2	1.09961	3.83091	7.18647	3.06e-12	2.06e-11	17.0263
CD99	1.15627	6.17722	7.16009	3.63e-12	2.42e-11	16.8583
IGHG3	1.20752	1.15783	7.1466	3.96e-12	2.62e-11	16.7725
MMP9	1.1378	1.21297	7.12539	4.55e-12	2.99e-11	16.6379
SOD3	1.14737	3.52946	7.09536	5.52e-12	3.57e-11	16.448
GDAP1L1	-1.23945	5.52886	-7.08419	5.93e-12	3.82e-11	16.3774
HMGB2	1.0666	4.98436	7.07982	6.1e-12	3.92e-11	16.3499
GPR37	1.02648	2.83911	7.07248	6.4e-12	4.1e-11	16.3036
RP11-227B21.2	-1.12558	2.38227	-7.07223	6.41e-12	4.1e-11	16.302
RGS10	1.02731	4.65742	7.05098	7.35e-12	4.66e-11	16.1683
RP11-396K3.1	1.2123	3.53247	7.05027	7.38e-12	4.68e-11	16.1638
TRH	1.07309	1.49794	7.0326	8.27e-12	5.2e-11	16.0528
SMAD1	1.03388	2.82515	6.94568	1.44e-11	8.75e-11	15.5103
CTC-429P9.4	1.41744	3.74213	6.9363	1.53e-11	9.24e-11	15.4521
PMP2	1.13472	6.90752	6.91328	1.77e-11	1.06e-10	15.3094
SVOP	-1.16572	2.89108	-6.91224	1.78e-11	1.07e-10	15.303
C4B	1.31	6.85976	6.89666	1.96e-11	1.17e-10	15.2067
P2RY12	1.16429	3.06215	6.88251	2.15e-11	1.27e-10	15.1193
FCGR1A	1.16835	5.13088	6.75963	4.64e-11	2.61e-10	14.367
ATOH8	-1.01323	4.67739	-6.71722	6.04e-11	3.32e-10	14.1099
IQSEC3	-1.01939	2.80868	-6.69793	6.8e-11	3.71e-10	13.9933
BGN	1.00212	4.66094	6.69551	6.91e-11	3.76e-10	13.9787
ITGB4	1.08347	4.50522	6.67276	7.95e-11	4.29e-10	13.8417
DGCR6	-1.11753	6.1357	-6.64771	9.27e-11	4.95e-10	13.6912
NNMT	1.20026	2.85607	6.64741	9.29e-11	4.96e-10	13.6894
RARRES3	1.03871	5.3861	6.61353	1.14e-10	6.04e-10	13.4866
IFITM2	1.0525	6.13095	6.59494	1.28e-10	6.7e-10	13.3758
ARHGDIG	-1.22177	5.69799	-6.47815	2.6e-10	1.3e-09	12.6849
RP11-307B6.3	-1.31567	2.70541	-6.43095	3.45e-10	1.7e-09	12.4086
SNCB	-1.38826	5.38229	-6.41695	3.76e-10	1.84e-09	12.3269
AIF1	1.12247	5.81047	6.33873	5.98e-10	2.85e-09	11.8734
HES5	-1.02168	3.5751	-6.32556	6.47e-10	3.06e-09	11.7974
GALNT9	-1.01704	3.63072	-6.27644	8.64e-10	4.01e-09	11.5155
TNNT2	-1.05507	1.79468	-6.26649	9.16e-10	4.23e-09	11.4586
ABCC8	-1.19447	4.97243	-6.24712	1.03e-09	4.71e-09	11.3481
SYN1	-1.08518	4.37046	-6.24518	1.04e-09	4.76e-09	11.337
HBQ1	-1.03877	2.42056	-6.23951	1.07e-09	4.91e-09	11.3047
CCL4	1.04296	3.32407	6.23616	1.09e-09	5e-09	11.2857
RP11-286N22.8	1.06929	3.9572	6.21149	1.26e-09	5.73e-09	11.1455
NECAB2	-1.09225	4.50226	-6.19526	1.39e-09	6.27e-09	11.0535
GTF2IP1	1.13272	2.95826	6.14583	1.85e-09	8.2e-09	10.7747
MGST1	1.06906	5.2452	6.14547	1.85e-09	8.21e-09	10.7726
LGALS1	1.01644	8.51335	6.12466	2.09e-09	9.17e-09	10.6558
CLDN11	1.07392	4.44294	6.12382	2.1e-09	9.21e-09	10.6511
ENPP2	1.00303	3.28646	6.12167	2.13e-09	9.3e-09	10.6391
TYMP	1.04178	4.64867	6.11648	2.19e-09	9.57e-09	10.61
GABRD	-1.0503	3.84695	-6.05669	3.09e-09	1.32e-08	10.2765
CYBA	1.01737	7.33352	6.04739	3.26e-09	1.39e-08	10.2249
PHYHIP	-1.11728	4.47421	-6.04732	3.26e-09	1.39e-08	10.2245
C1QTNF4	-1.07203	4.40348	-5.99491	4.39e-09	1.84e-08	9.93483
S100A6	1.17238	7.89022	5.93916	6.01e-09	2.47e-08	9.62902
NSG2	-1.0759	5.37175	-5.92955	6.35e-09	2.6e-08	9.57659
CALY	-1.46683	4.97767	-5.88235	8.27e-09	3.34e-08	9.31989
KCNJ4	-1.01507	2.77947	-5.84035	1.04e-08	4.16e-08	9.09297
RP11-82C23.2	-1.0134	1.7997	-5.83439	1.08e-08	4.29e-08	9.06092
RN7SL471P	-1.87388	2.67256	-5.81224	1.22e-08	4.81e-08	8.94187
ASIC4	-1.00855	5.34411	-5.55076	5.05e-08	1.81e-07	7.56623
CTD-3193O13.9	-1.02731	4.98635	-5.53135	5.6e-08	1.99e-07	7.46627
XXbac-BPG252P9.9	1.15451	3.66004	5.50703	6.37e-08	2.25e-07	7.34149
HLA-C	1.08076	5.40422	5.50572	6.41e-08	2.26e-07	7.33477
SHD	-1.12108	5.94771	-5.42052	1e-07	3.44e-07	6.90144
SLC25A48	-1.02324	4.22479	-5.41949	1.01e-07	3.45e-07	6.89624
HPCA	-1.15397	4.49686	-5.41107	1.05e-07	3.6e-07	6.85371
TGFBR3L	-1.10969	3.38331	-5.3567	1.4e-07	4.69e-07	6.58065
RP11-192H23.5	-1.74171	2.78685	-5.22066	2.81e-07	9.04e-07	5.90798
PACSIN1	-1.03019	3.15866	-5.10721	4.97e-07	1.54e-06	5.35862
AC119673.1	1.07135	4.49637	5.05444	6.45e-07	1.97e-06	5.10674
C3	1.06481	8.05472	4.9851	9.07e-07	2.71e-06	4.77927
AP003068.9	-1.60059	3.82707	-4.90633	1.33e-06	3.87e-06	4.41212
MT-ND4L	1.0314	11.8779	4.78591	2.36e-06	6.66e-06	3.86096
HLA-DQB1	1.06489	2.48964	4.7579	2.69e-06	7.52e-06	3.73451
CTD-2561B21.7	-1.26401	2.65838	-4.60622	5.44e-06	1.46e-05	3.06141
MT-ATP8	1.23668	11.3794	4.4162	1.28e-05	3.24e-05	2.24601
NRGN	-1.24586	6.72764	-4.35492	1.67e-05	4.18e-05	1.98969
CTB-191K22.5	-1.08402	1.87819	-4.34562	1.74e-05	4.34e-05	1.95107
RPPH1	-1.90117	5.6769	-4.31199	2.02e-05	4.97e-05	1.81211
AC005559.2	-1.27608	4.20931	-4.22802	2.89e-05	7e-05	1.46938
CCK	-1.0278	4.26934	-4.0162	7.01e-05	0.000160637	0.632431
HIST1H4A	-1.04379	1.18686	-3.99865	7.53e-05	0.000171697	0.564864
AL035252.1	-1.31971	4.9298	-3.98659	7.9e-05	0.000179684	0.518616
KM-PA-2	-1.02262	3.53056	-3.97622	8.24e-05	0.000186927	0.478904
CTD-2540B15.13	-1.10718	4.73236	-3.9692	8.48e-05	0.000192002	0.452111
AC007192.6	-1.00023	4.7142	-3.90446	0.000109992	0.000244976	0.206941
ARAP1-AS1	-1.18997	2.96225	-3.86254	0.000129911	0.000286417	0.0502256
RN7SL2	-1.12904	14.0278	-3.84894	0.000137079	0.000301277	-0.000299512
HIST1H4B	-1.18339	1.34615	-3.76555	0.000189866	0.000409489	-0.306386
AL353354.2	-1.12523	3.62318	-3.74356	0.000206694	0.000443668	-0.38606
RP3-508I15.18	-1.18783	4.00884	-3.61322	0.000339042	0.000703393	-0.849332
RN7SL3	-1.02931	4.20257	-3.29618	0.0010633	0.00204565	-1.91151
HIST1H4C	-1.03196	1.75648	-3.22646	0.00135139	0.00256129	-2.1327
MT-ND6	-1.05982	9.81084	-2.56302	0.010724	0.0174564	-4.01035
MT-RNR1	-1.01015	10.1285	-2.39686	0.0169724	0.0266608	-4.41544
