# Supplementary material for: Comprehensive analysis of the prognostic and role in immune cell infiltration of MSR1 expression in lower‐grade gliomas
Source: Cancer Med. 2022 Feb 10;11(9):2020–35. doi: 10.1002/cam4.4603 (PMC9089222; doi:10.1002/cam4.4603)
Supplement: Supplementary file 21 — Table S10 [file CAM4-11-2020-s016.xlsx]

## Sheet: Sheet1
Supplementary Table 10. DEGs were screened between high and low expression groups of MSR1 in the CGGAseq2 cohort.
Name	logFC	AveExpr	t	P.Value	adj.P.Val	B
MSR1	2.29097	3.083	19.0955	3.32e-44	8.08e-40	89.5158
FCGR2A	1.81056	3.83516	14.6803	4.55e-32	5.53e-28	62.1565
HLA-DMB	1.87344	4.33876	14.2337	8.38e-31	6.8e-27	59.2957
HLA-DMA	1.87805	4.65063	14.0647	2.53e-30	1.54e-26	58.2106
DENND2D	1.32571	1.62153	13.9718	4.65e-30	2.26e-26	57.6138
IFI30	2.33531	4.43164	13.915	6.74e-30	2.73e-26	57.2483
HLA-DRA	2.37682	6.76202	13.6844	3.05e-29	1.06e-25	55.7644
CTSC	1.64713	4.28628	13.6338	4.26e-29	1.29e-25	55.4381
CTSS	1.61373	4.54556	13.5731	6.34e-29	1.71e-25	55.0471
CD74	2.13697	8.84381	13.3814	2.23e-28	5.42e-25	53.812
CD68	1.72204	5.68286	13.3577	2.6e-28	5.76e-25	53.6588
S100A11	1.90618	5.91003	13.3037	3.71e-28	7.52e-25	53.3106
TYROBP	1.55762	6.18655	13.1044	1.37e-27	2.57e-24	52.0254
CTSZ	1.39787	5.56632	12.9469	3.86e-27	6.71e-24	51.009
SLC15A3	1.35206	4.04115	12.7603	1.32e-26	2.13e-23	49.8045
APOBEC3C	1.30301	2.33161	12.711	1.82e-26	2.76e-23	49.4867
AP001007.1	1.13723	1.71428	12.6554	2.62e-26	3.75e-23	49.1278
MS4A6A	2.41525	4.57384	12.6281	3.13e-26	4.23e-23	48.952
HLA-DPA1	2.27421	6.30992	12.603	3.69e-26	4.73e-23	48.7901
FCER1G	1.62777	5.53823	12.531	5.93e-26	7.12e-23	48.3253
PARVG	1.377	3.11578	12.5208	6.33e-26	7.12e-23	48.2597
RBM47	1.07939	1.74761	12.5183	6.44e-26	7.12e-23	48.2435
CAPG	1.78746	4.90178	12.4832	8.11e-26	8.58e-23	48.0169
FERMT3	1.26588	3.03161	12.472	8.73e-26	8.84e-23	47.9449
VAMP8	1.35734	4.17514	12.4581	9.56e-26	9.3e-23	47.8549
SLC37A2	1.08801	1.71687	12.438	1.09e-25	1.02e-22	47.7256
FCGR3A	2.13989	4.88497	12.4135	1.28e-25	1.15e-22	47.5676
FBP1	1.10249	1.5425	12.3386	2.09e-25	1.82e-22	47.0842
GPR65	1.38276	1.35464	12.2888	2.9e-25	2.43e-22	46.7635
SLC7A7	1.14694	2.67876	12.2482	3.79e-25	3.04e-22	46.5015
LY96	1.51886	3.04718	12.2446	3.88e-25	3.04e-22	46.4784
CD300A	1.17051	2.70159	12.2093	4.89e-25	3.72e-22	46.2509
CASP1	1.32022	3.2173	12.1752	6.11e-25	4.47e-22	46.0312
ITGB2	1.57369	4.67668	12.1717	6.26e-25	4.47e-22	46.0087
SERPINA1	1.84518	3.34948	12.0356	1.53e-24	1.06e-21	45.1321
PLEK	1.34437	2.67447	12.0249	1.64e-24	1.11e-21	45.0631
LAIR1	1.46473	3.74664	12.0144	1.75e-24	1.15e-21	44.9957
CPVL	1.3451	3.75336	11.9633	2.45e-24	1.57e-21	44.6662
TYMP	1.98119	3.29219	11.9409	2.84e-24	1.77e-21	44.5225
SP100	1.26246	3.39754	11.9242	3.17e-24	1.93e-21	44.4145
CHI3L2	3.34465	4.04453	11.8864	4.05e-24	2.41e-21	44.1716
SLC11A1	1.88347	2.9641	11.8485	5.2e-24	2.96e-21	43.9279
C1QB	1.60749	7.02462	11.8457	5.29e-24	2.96e-21	43.9097
NPC2	1.25862	6.45819	11.8383	5.56e-24	3e-21	43.862
LCP2	1.22055	3.58693	11.833	5.75e-24	3.04e-21	43.8281
FPR3	1.42086	1.73686	11.8213	6.21e-24	3.21e-21	43.7529
GPNMB	2.31798	3.88969	11.8158	6.43e-24	3.26e-21	43.7177
CD86	1.19708	2.53338	11.8093	6.71e-24	3.31e-21	43.676
CSTA	1.29539	1.17349	11.8072	6.81e-24	3.31e-21	43.6624
ANXA2	2.22343	5.39163	11.7838	7.93e-24	3.78e-21	43.5116
RAC2	1.25362	2.3192	11.7376	1.07e-23	5.02e-21	43.215
CFI	2.01853	3.0653	11.695	1.42e-23	6.44e-21	42.9412
IL18	1.39947	2.99727	11.6937	1.43e-23	6.44e-21	42.933
LAPTM5	1.46883	6.25267	11.6782	1.58e-23	7e-21	42.8333
HLA-DOA	1.63237	2.50005	11.6633	1.74e-23	7.55e-21	42.7373
NCF4	1.06578	2.46934	11.6611	1.77e-23	7.55e-21	42.7232
PARP9	1.15144	3.71172	11.5734	3.14e-23	1.32e-20	42.1605
SPI1	1.34332	4.1013	11.5421	3.85e-23	1.52e-20	41.9596
ARPC1B	1.24461	5.21753	11.5421	3.85e-23	1.52e-20	41.9591
PTPRC	1.26841	2.84104	11.541	3.88e-23	1.52e-20	41.9526
CLIC1	1.63666	5.01138	11.538	3.95e-23	1.53e-20	41.9334
DOK3	1.08219	2.47129	11.512	4.68e-23	1.78e-20	41.7662
EVI2B	1.2175	3.19614	11.459	6.62e-23	2.44e-20	41.4267
APOBEC3G	1.10225	1.97547	11.4412	7.43e-23	2.7e-20	41.3127
CD14	1.97322	4.86583	11.419	8.59e-23	3.07e-20	41.1701
C1QC	1.51769	6.75684	11.4127	8.95e-23	3.15e-20	41.1301
GBP2	2.20292	3.60763	11.3784	1.12e-22	3.89e-20	40.9101
C1R	2.02874	5.57693	11.3719	1.17e-22	4e-20	40.8682
C1QA	1.56837	6.36609	11.356	1.29e-22	4.31e-20	40.7666
C1S	1.6799	4.6939	11.3482	1.36e-22	4.48e-20	40.7163
SASH3	1.22804	2.6497	11.3258	1.58e-22	5.11e-20	40.573
CD4	1.21851	3.95057	11.3165	1.68e-22	5.36e-20	40.5135
SERPINA3	3.23975	5.98834	11.313	1.71e-22	5.41e-20	40.4916
LYN	1.09087	3.29389	11.2719	2.24e-22	6.98e-20	40.228
TLR2	1.35345	2.08032	11.2683	2.29e-22	7.06e-20	40.2054
HAVCR2	1.2591	3.1891	11.2509	2.57e-22	7.8e-20	40.0941
HLA-DPB1	2.04579	4.91705	11.2223	3.09e-22	9.28e-20	39.9112
MYOF	1.27368	2.42719	11.1953	3.68e-22	1.09e-19	39.7388
CIITA	1.43333	2.00107	11.192	3.76e-22	1.1e-19	39.7177
FXYD5	1.26599	4.27428	11.177	4.15e-22	1.2e-19	39.6216
SCIN	1.87369	2.68855	11.148	5.01e-22	1.41e-19	39.436
ARHGDIB	1.2116	5.71009	11.1472	5.04e-22	1.41e-19	39.4313
HCLS1	1.2453	4.2738	11.1467	5.06e-22	1.41e-19	39.4279
B2M	1.19964	11.108	11.1428	5.18e-22	1.43e-19	39.4032
CYBA	1.45406	5.28357	11.1331	5.52e-22	1.51e-19	39.3412
TNFAIP2	1.42083	3.75111	11.1308	5.6e-22	1.51e-19	39.3265
C1RL	1.35979	2.5014	11.1146	6.22e-22	1.66e-19	39.2233
GPSM3	1.11119	3.3194	11.097	6.98e-22	1.85e-19	39.1109
TMSB4X	1.12166	10.8696	11.0894	7.33e-22	1.92e-19	39.062
MS4A7	1.49872	3.87441	11.0763	7.98e-22	2.07e-19	38.9787
LRRC25	1.0487	1.79877	11.0732	8.15e-22	2.09e-19	38.9589
SIGLEC9	1.07746	1.75686	11.0393	1.02e-21	2.57e-19	38.7426
HCK	1.15798	3.01368	11.0176	1.17e-21	2.87e-19	38.6038
NCKAP1L	1.16429	2.93068	11.0138	1.2e-21	2.91e-19	38.5799
CYBB	1.48722	3.73633	10.9817	1.47e-21	3.55e-19	38.3754
CD53	1.35359	4.65436	10.9436	1.89e-21	4.46e-19	38.1323
SLAMF8	1.14128	1.36927	10.9174	2.24e-21	5.18e-19	37.9656
NCF1	1.11133	1.97558	10.8961	2.57e-21	5.84e-19	37.83
CASP4	1.35626	2.84253	10.8953	2.58e-21	5.84e-19	37.8248
C1orf162	1.29967	3.21578	10.8945	2.59e-21	5.84e-19	37.8201
LILRB1	1.15489	2.12321	10.8923	2.63e-21	5.87e-19	37.806
DPYD	1.24644	2.12144	10.8877	2.71e-21	6e-19	37.7766
LHFPL2	1.06515	3.57093	10.8845	2.77e-21	6.07e-19	37.7561
FCGR2C	1.82926	1.79163	10.8785	2.88e-21	6.25e-19	37.7182
CCR1	1.25955	2.45258	10.8737	2.97e-21	6.35e-19	37.6876
FTL	1.22089	10.4679	10.8735	2.97e-21	6.35e-19	37.686
PYGL	1.41502	3.35467	10.8647	3.15e-21	6.66e-19	37.6303
FGL2	1.17067	2.57189	10.8522	3.41e-21	7.16e-19	37.5504
TCIRG1	1.12106	3.48487	10.8424	3.64e-21	7.56e-19	37.4883
SQRDL	1.08708	2.53033	10.8256	4.05e-21	8.28e-19	37.3818
ANXA1	2.55935	4.65179	10.8204	4.19e-21	8.5e-19	37.3483
LCP1	1.11918	3.46255	10.8123	4.42e-21	8.88e-19	37.2971
C2	1.29227	2.74708	10.7954	4.93e-21	9.73e-19	37.1897
CCDC109B	1.41052	2.19923	10.7944	4.96e-21	9.73e-19	37.1834
PLSCR1	1.33073	4.13203	10.779	5.48e-21	1.07e-18	37.0855
GAPT	1.09722	1.24975	10.7675	5.9e-21	1.14e-18	37.012
CD48	1.35202	1.53839	10.7111	8.5e-21	1.59e-18	36.6545
LILRB4	1.42861	4.06907	10.7085	8.64e-21	1.6e-18	36.6378
TNFRSF1B	1.03815	3.01914	10.7055	8.81e-21	1.62e-18	36.6189
CD33	1.03332	2.30533	10.6849	1.01e-20	1.84e-18	36.4884
PLAU	1.89491	2.19967	10.6819	1.03e-20	1.86e-18	36.4689
SCIMP	1.00091	1.67091	10.6621	1.17e-20	2.1e-18	36.3436
IL10RA	1.06251	2.49333	10.5974	1.77e-20	3.14e-18	35.9337
RNASE6	1.05934	3.33753	10.5877	1.88e-20	3.27e-18	35.8718
RBMS1	1.04171	2.93415	10.5824	1.95e-20	3.36e-18	35.8387
LGALS9	1.31658	5.03494	10.5727	2.07e-20	3.54e-18	35.777
UCP2	1.51276	4.45569	10.5723	2.08e-20	3.54e-18	35.7745
GBP1	1.84676	3.39218	10.5711	2.1e-20	3.54e-18	35.7672
CARD16	1.41616	2.60838	10.5593	2.26e-20	3.79e-18	35.6925
IQGAP2	1.4436	2.39583	10.5578	2.28e-20	3.81e-18	35.6826
TNFRSF1A	1.24632	4.87604	10.5291	2.75e-20	4.54e-18	35.5013
UNC93B1	1.12338	3.27072	10.4328	5.1e-20	8.33e-18	34.8926
IGSF6	1.13708	3.00687	10.4009	6.26e-20	1.01e-17	34.6914
CD58	1.15082	2.46823	10.3766	7.32e-20	1.17e-17	34.5383
CP	2.17685	2.91153	10.3736	7.46e-20	1.18e-17	34.5194
NMI	1.01819	2.43736	10.3453	8.95e-20	1.39e-17	34.3409
TREM2	1.61945	4.96927	10.3369	9.44e-20	1.44e-17	34.2877
MSN	1.46069	5.21852	10.3013	1.19e-19	1.77e-17	34.0639
RAB32	1.18006	2.54181	10.299	1.2e-19	1.78e-17	34.0489
CLEC7A	1.24768	2.27213	10.2984	1.21e-19	1.78e-17	34.0456
ALOX5	1.18885	2.96273	10.2678	1.47e-19	2.14e-17	33.8529
A2M	1.10317	7.01614	10.2173	2.03e-19	2.91e-17	33.5351
S100A4	1.87565	3.09588	10.2028	2.23e-19	3.15e-17	33.4441
TLR1	1.07451	2.25532	10.1657	2.82e-19	3.88e-17	33.2113
MUC1	1.11676	2.53663	10.1639	2.86e-19	3.9e-17	33.2002
ANO6	1.06771	3.52162	10.1231	3.71e-19	4.92e-17	32.9437
SERPINB1	1.06597	3.12352	10.1206	3.77e-19	4.93e-17	32.928
ECM2	1.40415	2.71314	10.1056	4.15e-19	5.36e-17	32.8341
AGTRAP	1.00519	4.1299	10.0974	4.37e-19	5.62e-17	32.7831
PLEKHA4	1.60321	3.24409	10.0911	4.55e-19	5.82e-17	32.7433
HSPA7	1.60138	1.51522	10.0817	4.83e-19	6.15e-17	32.6842
CLEC2B	1.03121	1.73062	10.0676	5.28e-19	6.69e-17	32.5961
HLA-DRB1	2.14052	4.71867	10.0658	5.34e-19	6.72e-17	32.5848
PSMB9	1.17008	4.55452	10.0654	5.36e-19	6.72e-17	32.5821
MVP	1.0438	4.40619	10.052	5.84e-19	7.28e-17	32.4984
STEAP3	1.54467	2.11462	10.037	6.42e-19	7.97e-17	32.4046
MS4A4A	1.50847	3.06085	9.98876	8.73e-19	1.06e-16	32.1029
BTK	1.04661	2.3896	9.97156	9.74e-19	1.17e-16	31.9954
MYL12A	1.10787	5.36274	9.96713	1e-18	1.2e-16	31.9678
TNFRSF12A	2.01947	3.11336	9.95821	1.06e-18	1.25e-16	31.9121
ADAP2	1.00274	3.11138	9.95339	1.09e-18	1.28e-16	31.882
CD37	1.30093	3.89204	9.9365	1.22e-18	1.42e-16	31.7765
GYPC	1.15493	4.17231	9.92977	1.27e-18	1.47e-16	31.7345
CCL5	1.37248	1.75165	9.9004	1.53e-18	1.73e-16	31.5513
LPAR6	1.1718	3.50295	9.8959	1.57e-18	1.77e-16	31.5233
BCL2A1	1.39013	1.60012	9.87299	1.82e-18	2.02e-16	31.3804
FAM129A	1.19119	1.86219	9.85214	2.08e-18	2.29e-16	31.2506
PLXDC2	1.07868	3.35264	9.84763	2.14e-18	2.33e-16	31.2224
RNF135	1.0051	2.28789	9.82621	2.45e-18	2.65e-16	31.0891
GNG5	1.12642	5.57294	9.82395	2.49e-18	2.67e-16	31.0751
RNASET2	1.09592	5.75741	9.81925	2.56e-18	2.74e-16	31.0458
SAMSN1	1.20859	2.90911	9.81303	2.66e-18	2.84e-16	31.0071
BST2	1.30187	4.98284	9.77308	3.43e-18	3.61e-16	30.7587
FYB	1.18594	2.87146	9.76587	3.59e-18	3.76e-16	30.7139
FCGBP	1.94449	2.31739	9.73167	4.46e-18	4.61e-16	30.5015
LY86	1.25182	3.53615	9.73158	4.46e-18	4.61e-16	30.501
CFD	1.14315	2.05887	9.73109	4.47e-18	4.61e-16	30.4979
C3	1.75273	7.10825	9.71932	4.82e-18	4.86e-16	30.4249
ABI3	1.05849	2.65897	9.7095	5.13e-18	5.15e-16	30.364
METTL7B	1.91856	2.56193	9.68986	5.8e-18	5.76e-16	30.2421
VIM	2.08326	8.54905	9.67876	6.22e-18	6.08e-16	30.1733
CYTH4	1.06677	2.71747	9.6665	6.72e-18	6.54e-16	30.0974
MILR1	1.03882	1.89431	9.65479	7.24e-18	7.02e-16	30.0249
NAPSB	1.79565	2.79803	9.63704	8.1e-18	7.76e-16	29.9149
PTPN6	1.07611	3.39119	9.62627	8.67e-18	8.27e-16	29.8483
SPP1	2.15612	8.5109	9.60931	9.64e-18	9.13e-16	29.7433
HMOX1	1.69902	4.27638	9.57575	1.19e-17	1.12e-15	29.5359
OLFML3	1.11735	4.1948	9.57005	1.23e-17	1.15e-15	29.5007
CD84	1.02301	2.22977	9.54891	1.41e-17	1.3e-15	29.3701
IQGAP1	1.06462	4.36585	9.5454	1.44e-17	1.33e-15	29.3484
RARRES3	1.24697	5.17229	9.53676	1.52e-17	1.39e-15	29.2951
THEMIS2	1.00576	3.39261	9.53419	1.55e-17	1.41e-15	29.2793
PDPN	2.17835	3.17774	9.50039	1.91e-17	1.72e-15	29.0708
SERPING1	1.48477	5.01435	9.48952	2.05e-17	1.83e-15	29.0038
RUNX1	1.21194	1.86915	9.47057	2.31e-17	2.03e-15	28.8871
COLEC12	1.12304	2.95581	9.43644	2.86e-17	2.46e-15	28.677
SAMD9L	1.09965	2.38627	9.43453	2.89e-17	2.48e-15	28.6652
LAT2	1.13263	3.39069	9.40986	3.37e-17	2.87e-15	28.5135
C3AR1	1.25118	3.59909	9.37861	4.1e-17	3.44e-15	28.3215
C5AR1	1.24037	2.03421	9.3781	4.12e-17	3.44e-15	28.3184
PCED1B-AS1	1.28759	3.41748	9.37567	4.18e-17	3.48e-15	28.3035
TAPSAR1	1.02415	3.12662	9.34413	5.09e-17	4.17e-15	28.1099
PYCARD	1.05005	3.15808	9.32652	5.68e-17	4.62e-15	28.002
GBP3	1.39851	3.16997	9.30915	6.33e-17	5.12e-15	27.8955
SPOCD1	2.33985	2.31394	9.29879	6.76e-17	5.42e-15	27.832
JPH3	-1.61949	3.76583	-9.29745	6.81e-17	5.45e-15	27.8239
CLIC4	1.06283	6.1657	9.2889	7.19e-17	5.73e-15	27.7715
CECR1	1.04814	3.00938	9.26137	8.53e-17	6.74e-15	27.6031
CD44	1.92024	5.52026	9.24467	9.47e-17	7.4e-15	27.5009
CNN3	1.09688	7.56878	9.23961	9.77e-17	7.59e-15	27.47
PTGS1	1.12975	2.53269	9.21964	1.11e-16	8.45e-15	27.348
HSPA6	1.23413	1.32813	9.21932	1.11e-16	8.45e-15	27.3461
SLC16A3	1.21841	3.15313	9.21513	1.14e-16	8.65e-15	27.3205
ALOX5AP	1.56481	4.26686	9.17532	1.46e-16	1.08e-14	27.0776
S100A10	1.80973	6.18868	9.17292	1.48e-16	1.09e-14	27.0629
HCST	1.18579	3.17487	9.15868	1.62e-16	1.19e-14	26.9762
BRSK2	-1.07544	4.33463	-9.15191	1.69e-16	1.23e-14	26.9349
C4B	1.78963	5.94505	9.11641	2.1e-16	1.51e-14	26.7188
RNASE2	1.31715	1.49901	9.0911	2.46e-16	1.74e-14	26.5648
EPSTI1	1.05497	2.03565	9.08598	2.54e-16	1.79e-14	26.5337
IFI16	1.0628	5.13777	9.05383	3.1e-16	2.18e-14	26.3385
C4A	1.7586	6.29486	9.04808	3.21e-16	2.25e-14	26.3036
TMEM151B	-1.56178	3.35916	-9.04764	3.22e-16	2.25e-14	26.3009
SRGN	1.1022	5.283	9.03826	3.41e-16	2.38e-14	26.244
CD163	1.95277	3.34052	9.03633	3.45e-16	2.39e-14	26.2323
S100A6	1.39386	7.5912	9.02223	3.76e-16	2.59e-14	26.1468
ICAM1	1.4535	2.5196	8.99423	4.47e-16	3.03e-14	25.9771
PLAUR	1.37982	2.42582	8.9855	4.72e-16	3.19e-14	25.9242
PTGES3P1	1.43379	1.93781	8.98483	4.74e-16	3.19e-14	25.9202
FAM26F	1.21835	2.06253	8.9799	4.89e-16	3.27e-14	25.8903
TNC	1.73293	4.86594	8.96135	5.48e-16	3.64e-14	25.7781
NEAT1	1.37417	5.4696	8.94061	6.23e-16	4.12e-14	25.6527
S1PR3	1.42025	3.13925	8.906	7.7e-16	5e-14	25.4437
SOD2	1.70519	6.90882	8.867	9.79e-16	6.22e-14	25.2084
AC008964.1	1.11589	2.33776	8.86621	9.84e-16	6.23e-14	25.2037
CHI3L1	3.42282	4.77389	8.84926	1.09e-15	6.88e-14	25.1016
MNDA	1.02153	2.82974	8.84762	1.1e-15	6.93e-14	25.0917
FCGR1C	1.18568	2.23047	8.84672	1.11e-15	6.95e-14	25.0863
SLA	1.04991	3.05576	8.84225	1.14e-15	7.13e-14	25.0594
SLC1A5	1.0379	2.58003	8.83725	1.18e-15	7.33e-14	25.0293
BACE2	1.03597	2.53593	8.82287	1.28e-15	7.89e-14	24.9428
OSMR	1.18779	2.29509	8.80067	1.47e-15	8.92e-14	24.8093
RUNDC3A	-1.39912	5.85778	-8.77553	1.72e-15	1.03e-13	24.6583
STAB1	1.3233	4.43623	8.75915	1.9e-15	1.13e-13	24.56
TMEM176B	1.4026	4.77225	8.75724	1.92e-15	1.14e-13	24.5486
APOL1	1.08065	2.3217	8.75003	2.01e-15	1.18e-13	24.5054
PDZD4	-1.12085	6.28289	-8.7481	2.03e-15	1.2e-13	24.4938
KIAA0040	1.09246	1.99293	8.70976	2.56e-15	1.48e-13	24.2641
WWTR1	1.2608	3.97815	8.66702	3.33e-15	1.91e-13	24.0084
AIF1	1.20081	5.59865	8.66536	3.36e-15	1.92e-13	23.9985
CHRNA4	-1.14449	1.92527	-8.65871	3.5e-15	1.97e-13	23.9588
FAM20C	1.14606	4.30635	8.64078	3.91e-15	2.17e-13	23.8518
ST14	1.01578	1.4266	8.62733	4.24e-15	2.34e-13	23.7715
LYZ	1.75535	2.99107	8.62019	4.43e-15	2.43e-13	23.7289
FCGR2B	1.45149	1.5919	8.61908	4.46e-15	2.44e-13	23.7223
IRF1	1.13429	3.27179	8.61829	4.48e-15	2.44e-13	23.7176
CXCL10	1.6402	1.50684	8.61798	4.49e-15	2.44e-13	23.7158
MAN1C1	1.38465	3.70422	8.61697	4.51e-15	2.45e-13	23.7097
TAGLN2	1.44922	5.53903	8.60016	5e-15	2.68e-13	23.6096
FPR1	1.33625	3.12263	8.59341	5.21e-15	2.78e-13	23.5694
OAS1	1.16032	3.32874	8.55764	6.47e-15	3.43e-13	23.3565
TRIM22	1.05286	4.51454	8.54657	6.92e-15	3.65e-13	23.2907
PLP2	1.38914	3.31304	8.54655	6.92e-15	3.65e-13	23.2906
GLIPR1	1.12504	3.14073	8.51936	8.16e-15	4.22e-13	23.1291
RIPPLY2	-1.0535	3.07308	-8.51679	8.29e-15	4.28e-13	23.1138
TRIP6	1.0616	4.46461	8.4984	9.27e-15	4.72e-13	23.0047
IGFBP7	1.10505	7.67011	8.49641	9.38e-15	4.76e-13	22.993
EMP1	1.61239	4.45575	8.48213	1.02e-14	5.13e-13	22.9083
FCGR1A	1.47064	4.65788	8.47439	1.07e-14	5.35e-13	22.8625
AC010441.1	1.04617	3.09007	8.46412	1.14e-14	5.65e-13	22.8016
GADD45A	1.32709	4.59399	8.45409	1.21e-14	5.98e-13	22.7423
TGIF1	1.09313	3.56511	8.44483	1.28e-14	6.28e-13	22.6875
HGF	1.04016	1.58664	8.44181	1.3e-14	6.36e-13	22.6696
LST1	1.01389	4.27282	8.42845	1.41e-14	6.82e-13	22.5907
FSTL1	1.29943	4.4246	8.42135	1.48e-14	7.09e-13	22.5487
AC015936.3	1.72729	2.47152	8.38553	1.83e-14	8.6e-13	22.3373
CXXC11	-1.37483	2.60194	-8.36255	2.1e-14	9.8e-13	22.2018
FLNA	1.29469	6.11848	8.2828	3.39e-14	1.52e-12	21.7329
RP5-1119A7.17	-1.55509	2.4693	-8.27346	3.59e-14	1.61e-12	21.6781
GPR123	-1.04034	3.29337	-8.2682	3.7e-14	1.65e-12	21.6473
SCRT1	-1.5354	2.59296	-8.25853	3.92e-14	1.74e-12	21.5906
CXCR4	1.1543	3.90419	8.2231	4.85e-14	2.13e-12	21.3832
HLA-F	1.05451	4.52852	8.22192	4.88e-14	2.14e-12	21.3763
HAMP	1.65294	2.33145	8.17988	6.27e-14	2.67e-12	21.1306
OLFML2B	1.17838	2.60978	8.16938	6.68e-14	2.83e-12	21.0693
HLA-B	1.33067	7.22385	8.16899	6.69e-14	2.83e-12	21.0671
YBX3	1.01515	4.70162	8.16748	6.75e-14	2.85e-12	21.0582
PSD	-1.40969	4.99158	-8.152	7.41e-14	3.11e-12	20.968
ZDHHC22	-1.53443	4.66306	-8.14195	7.86e-14	3.29e-12	20.9095
CLCF1	1.0098	0.91007	8.12569	8.66e-14	3.59e-12	20.8148
SRPX2	1.28464	1.34796	8.07878	1.14e-13	4.64e-12	20.5421
CHRNB2	-1.07803	2.26639	-8.0743	1.18e-13	4.74e-12	20.5161
GNG12	1.36186	3.41259	8.07412	1.18e-13	4.74e-12	20.5151
APOC2	1.41301	4.97549	8.06968	1.21e-13	4.86e-12	20.4893
LEPREL1	1.01724	1.98999	8.05998	1.28e-13	5.11e-12	20.433
CEBPD	1.28403	3.99259	8.03042	1.52e-13	6e-12	20.2618
NAMPT	1.40958	5.03945	8.02267	1.59e-13	6.26e-12	20.2169
SNAP91	-1.40549	4.26485	-8.01647	1.65e-13	6.44e-12	20.181
GABBR1	-1.13645	6.83318	-8.01327	1.69e-13	6.55e-12	20.1625
MAP3K7CL	1.14167	1.81065	8.00192	1.8e-13	6.98e-12	20.0969
RFTN1	1.10501	3.57132	7.99107	1.92e-13	7.35e-12	20.0341
OAS2	1.02259	2.49471	7.98416	2e-13	7.63e-12	19.9943
SVOP	-1.87179	2.99192	-7.97843	2.07e-13	7.88e-12	19.9612
CDK5R1	-1.12208	4.23907	-7.96143	2.29e-13	8.63e-12	19.8631
GABRB3	-1.41157	3.58208	-7.95759	2.34e-13	8.8e-12	19.841
ITGAX	1.00654	3.3025	7.95546	2.37e-13	8.89e-12	19.8287
UNC13A	-1.15043	3.42945	-7.95007	2.45e-13	9.12e-12	19.7976
TIMP1	2.24039	4.73604	7.94364	2.54e-13	9.37e-12	19.7605
JPH4	-1.20958	4.60888	-7.92614	2.82e-13	1.03e-11	19.6597
FAM187A	1.18753	2.33285	7.90595	3.17e-13	1.15e-11	19.5436
CTD-3193O13.9	-1.02865	3.03717	-7.90341	3.22e-13	1.16e-11	19.529
PTPRT	-1.23587	2.30562	-7.89997	3.29e-13	1.18e-11	19.5092
JUN	1.06732	5.92281	7.89947	3.3e-13	1.18e-11	19.5064
EMP3	1.83724	3.43715	7.88857	3.51e-13	1.26e-11	19.4437
ATCAY	-1.54575	4.83348	-7.88429	3.6e-13	1.28e-11	19.4191
RP11-1263C18.1	-1.04941	1.4047	-7.87645	3.77e-13	1.33e-11	19.3741
CASKIN1	-1.12111	3.65334	-7.85876	4.18e-13	1.46e-11	19.2727
SHISA7	-1.02591	2.62005	-7.85654	4.24e-13	1.48e-11	19.2599
LINGO1	-1.17533	5.42079	-7.85646	4.24e-13	1.48e-11	19.2595
GEM	1.26593	3.12019	7.83889	4.7e-13	1.62e-11	19.1588
ABCC3	1.46143	1.58756	7.8386	4.71e-13	1.62e-11	19.1572
UNC5A	-1.22007	2.83165	-7.83293	4.87e-13	1.67e-11	19.1247
EMILIN1	1.11133	2.94164	7.82817	5.01e-13	1.71e-11	19.0975
CACNG2	-1.31494	1.91926	-7.82461	5.11e-13	1.74e-11	19.0771
VSIG4	1.31749	4.7244	7.79833	5.96e-13	2e-11	18.9268
NRSN1	-1.39522	4.11973	-7.78546	6.42e-13	2.14e-11	18.8534
CLEC18B	1.16953	1.75659	7.77121	6.98e-13	2.31e-11	18.772
LTF	2.40216	1.93051	7.76566	7.21e-13	2.38e-11	18.7404
VSTM2A	-1.7118	3.36623	-7.76519	7.23e-13	2.38e-11	18.7377
SLC1A6	-1.10974	2.03298	-7.75991	7.46e-13	2.44e-11	18.7076
SPTBN2	-1.0763	4.48349	-7.75666	7.6e-13	2.48e-11	18.6891
CPLX1	-1.54327	4.21049	-7.7401	8.37e-13	2.72e-11	18.5948
INPP5D	1.04211	3.98032	7.73853	8.44e-13	2.74e-11	18.5858
ANKRD22	1.08667	1.487	7.72739	9.01e-13	2.91e-11	18.5224
SLITRK1	-1.04481	2.36576	-7.72577	9.09e-13	2.93e-11	18.5132
HRH3	-1.25794	1.78053	-7.71778	9.53e-13	3.04e-11	18.4678
CD93	1.26431	2.2192	7.70751	1.01e-12	3.21e-11	18.4094
CAMSAP3	-1.02927	2.21987	-7.70523	1.02e-12	3.25e-11	18.3965
TUBA1C	1.26476	4.17346	7.70183	1.05e-12	3.31e-11	18.3772
FAM57B	-1.17308	3.74687	-7.70108	1.05e-12	3.31e-11	18.3729
KCNIP2	-1.7178	4.37396	-7.69403	1.09e-12	3.44e-11	18.3329
GDF15	1.23134	1.33522	7.68751	1.14e-12	3.56e-11	18.2959
S100A3	1.18341	1.2509	7.68564	1.15e-12	3.59e-11	18.2852
MRC2	1.29236	3.84886	7.67009	1.26e-12	3.9e-11	18.1971
F13A1	1.51497	2.46564	7.66709	1.28e-12	3.95e-11	18.1801
MAPK8IP2	-1.06561	4.74256	-7.66127	1.32e-12	4.07e-11	18.1471
DLGAP1	-1.09821	4.30919	-7.66001	1.33e-12	4.09e-11	18.14
ODF3B	1.0571	2.52923	7.65871	1.34e-12	4.11e-11	18.1326
KCNJ11	-1.33557	2.8357	-7.65732	1.35e-12	4.14e-11	18.1247
FAM20A	1.06168	1.45204	7.65269	1.39e-12	4.24e-11	18.0985
APBB1IP	1.0161	3.38231	7.64059	1.49e-12	4.53e-11	18.03
SERPINH1	1.36718	4.07606	7.63635	1.53e-12	4.64e-11	18.0061
EMILIN2	1.00688	1.75596	7.63407	1.55e-12	4.69e-11	17.9932
RIMS2	-1.16307	2.44779	-7.62939	1.59e-12	4.8e-11	17.9667
PIFO	1.24666	2.71939	7.62521	1.63e-12	4.91e-11	17.9431
GDAP1L1	-1.45987	4.90155	-7.62447	1.64e-12	4.92e-11	17.9389
HSPB1	1.20521	6.72516	7.61732	1.71e-12	5.11e-11	17.8984
SERPINE1	1.79889	2.71252	7.60423	1.84e-12	5.47e-11	17.8245
KCNIP3	-1.19368	4.54718	-7.57893	2.13e-12	6.28e-11	17.6818
COL1A2	1.66781	3.71801	7.57552	2.17e-12	6.38e-11	17.6627
DUSP26	-1.08422	4.20738	-7.57086	2.23e-12	6.53e-11	17.6364
INA	-1.8146	3.99973	-7.56561	2.3e-12	6.71e-11	17.6068
LGALS1	1.17564	7.41455	7.5491	2.53e-12	7.31e-11	17.5139
LOXL2	1.27617	2.37002	7.54541	2.58e-12	7.45e-11	17.4932
LRRN4CL	1.02371	1.16767	7.54112	2.65e-12	7.61e-11	17.4691
IFI44	1.01986	4.13694	7.54053	2.65e-12	7.62e-11	17.4657
NRXN1	-1.11001	5.09579	-7.53577	2.73e-12	7.8e-11	17.439
APLN	1.16616	4.37884	7.52954	2.83e-12	8.04e-11	17.404
SOCS3	1.73399	2.52973	7.52719	2.87e-12	8.11e-11	17.3908
FCGR1B	1.12623	3.38134	7.52537	2.9e-12	8.18e-11	17.3806
TGFBI	1.54787	4.16307	7.50675	3.22e-12	9.07e-11	17.2761
ATF3	1.29333	3.4719	7.50577	3.24e-12	9.11e-11	17.2705
SYNM	1.03134	4.33987	7.49778	3.39e-12	9.5e-11	17.2258
LUM	1.41	2.24927	7.49064	3.53e-12	9.86e-11	17.1858
CLEC5A	1.01889	0.842984	7.48565	3.64e-12	1.01e-10	17.1578
SHANK2	-1.04185	2.6294	-7.48496	3.65e-12	1.01e-10	17.1539
MMP14	1.34935	4.02459	7.47913	3.78e-12	1.04e-10	17.1213
RGS16	1.24254	2.23804	7.39338	6.16e-12	1.63e-10	16.6426
PDE2A	-1.21416	4.30827	-7.38674	6.4e-12	1.69e-10	16.6057
STX1B	-1.02502	4.03997	-7.37835	6.71e-12	1.76e-10	16.559
CHGB	-1.67146	4.75291	-7.35507	7.66e-12	1.99e-10	16.4297
SLIT1	-1.47267	4.03458	-7.33107	8.78e-12	2.26e-10	16.2966
FBLL1	-1.00258	3.27295	-7.32831	8.92e-12	2.28e-10	16.2812
CRTAC1	-1.40346	4.0907	-7.32169	9.26e-12	2.36e-10	16.2446
FILIP1L	1.03293	2.87465	7.3185	9.43e-12	2.4e-10	16.2269
ACTN1	1.34911	4.59245	7.30786	1e-11	2.54e-10	16.168
ATP6V1G2	-1.05657	5.98977	-7.30726	1e-11	2.55e-10	16.1647
TEAD4	1.06562	1.51732	7.30619	1.01e-11	2.56e-10	16.1588
ACTL6B	-1.47276	3.43158	-7.30086	1.04e-11	2.63e-10	16.1293
TUBB6	1.0909	3.77775	7.29776	1.06e-11	2.66e-10	16.1122
CRB2	1.14023	2.45523	7.28684	1.13e-11	2.82e-10	16.0518
APOL4	1.2903	1.84457	7.26812	1.25e-11	3.12e-10	15.9485
ENHO	-1.26583	6.41531	-7.24355	1.44e-11	3.55e-10	15.813
ELFN2	-1.19851	3.14176	-7.2296	1.56e-11	3.79e-10	15.7363
GNAL	-1.02724	2.89055	-7.20181	1.82e-11	4.35e-10	15.5835
HLA-A	1.17551	7.41821	7.19409	1.9e-11	4.51e-10	15.5411
IFITM3	1.17178	6.85094	7.18689	1.98e-11	4.69e-10	15.5016
CELF3	-1.36981	4.04599	-7.17908	2.07e-11	4.87e-10	15.4588
UBD	1.31128	1.82275	7.17832	2.08e-11	4.88e-10	15.4546
DIRAS3	1.11339	1.94594	7.17732	2.09e-11	4.9e-10	15.4492
MATN2	1.08368	4.92813	7.1765	2.1e-11	4.92e-10	15.4447
OLR1	1.27945	3.66867	7.1688	2.19e-11	5.11e-10	15.4025
CUX2	-1.02362	1.64587	-7.14602	2.49e-11	5.75e-10	15.2778
CTD-3193O13.11	-1.1003	3.07073	-7.14342	2.53e-11	5.83e-10	15.2636
CPNE5	-1.14028	3.77771	-7.13756	2.61e-11	6.01e-10	15.2316
LAMC1	1.04359	3.33768	7.13478	2.65e-11	6.09e-10	15.2164
ADORA3	1.01404	4.57331	7.12193	2.85e-11	6.5e-10	15.1462
UBE2QL1	-1.0907	2.4461	-7.12103	2.87e-11	6.52e-10	15.1413
CDK5R2	-1.30553	2.728	-7.11579	2.95e-11	6.68e-10	15.1127
TGFB2	1.39782	3.02654	7.10848	3.07e-11	6.93e-10	15.0728
PTRF	1.08484	3.86941	7.09075	3.39e-11	7.58e-10	14.9762
C10orf10	1.07229	3.90299	7.08307	3.54e-11	7.89e-10	14.9344
COL3A1	1.89141	2.65574	7.07659	3.67e-11	8.15e-10	14.8991
RDH10	1.21843	3.05762	7.05999	4.03e-11	8.93e-10	14.8089
NSG2	-1.77353	5.51425	-7.04465	4.39e-11	9.65e-10	14.7257
LPPR3	-1.24412	2.71389	-7.02958	4.77e-11	1.04e-09	14.6439
COL4A2	1.66861	3.71674	7.01235	5.25e-11	1.14e-09	14.5506
CKMT1A	-1.3614	2.54134	-7.004	5.5e-11	1.19e-09	14.5054
SFRP4	1.34907	2.5622	6.98523	6.1e-11	1.31e-09	14.4039
TNNT1	-1.22992	2.11588	-6.97896	6.32e-11	1.35e-09	14.3701
ABCC8	-1.43232	3.88606	-6.97779	6.36e-11	1.36e-09	14.3638
C8orf4	1.35895	3.04581	6.97438	6.48e-11	1.39e-09	14.3454
DLGAP3	-1.13792	2.46147	-6.96824	6.7e-11	1.42e-09	14.3123
RTN4R	-1.09679	2.57569	-6.96438	6.85e-11	1.45e-09	14.2915
CDH22	-1.00129	2.06265	-6.9304	8.26e-11	1.71e-09	14.1084
MMD2	-1.29445	3.47876	-6.92539	8.49e-11	1.75e-09	14.0815
MYT1L	-1.4467	2.60206	-6.92384	8.57e-11	1.77e-09	14.0732
COL4A1	1.81225	3.46477	6.91698	8.9e-11	1.83e-09	14.0363
NNMT	1.80857	2.53581	6.90113	9.71e-11	1.98e-09	13.9512
SLC2A5	1.10751	4.27166	6.88649	1.05e-10	2.13e-09	13.8728
PGAM2	1.31196	2.93673	6.88435	1.06e-10	2.15e-09	13.8613
EFEMP1	1.35029	5.9169	6.87008	1.15e-10	2.31e-09	13.7849
CD52	1.15299	2.45971	6.86673	1.17e-10	2.34e-09	13.7669
CPLX2	-1.89284	4.5458	-6.85766	1.23e-10	2.45e-09	13.7184
FLNC	1.36427	2.45022	6.85597	1.24e-10	2.47e-09	13.7094
MIR4435-1HG	1.36845	2.69701	6.85548	1.25e-10	2.48e-09	13.7068
HLA-DQA1	1.98779	2.80258	6.85526	1.25e-10	2.48e-09	13.7056
COL6A2	1.45526	3.44129	6.85385	1.26e-10	2.49e-09	13.6981
ZFP36	1.27076	5.3443	6.85226	1.27e-10	2.51e-09	13.6896
ELAVL2	-1.14462	2.59962	-6.83073	1.43e-10	2.8e-09	13.5746
CYR61	1.48182	4.16569	6.83022	1.43e-10	2.8e-09	13.5719
ALDOC	-1.23384	8.56896	-6.82944	1.44e-10	2.81e-09	13.5678
FBXL16	-1.27804	5.02453	-6.8201	1.51e-10	2.95e-09	13.5179
CDH18	-1.00962	2.1409	-6.81064	1.59e-10	3.1e-09	13.4676
RAPGEF4	-1.10825	4.61809	-6.80449	1.65e-10	3.2e-09	13.4348
RGS1	1.66892	4.49594	6.78798	1.8e-10	3.47e-09	13.347
GRIA2	-1.0659	5.60974	-6.77895	1.9e-10	3.64e-09	13.299
CHGA	-1.73482	4.01512	-6.77603	1.93e-10	3.69e-09	13.2835
GABRD	-1.35816	3.16041	-6.77198	1.97e-10	3.76e-09	13.262
FN1	1.28174	6.27365	6.76633	2.03e-10	3.87e-09	13.2321
VCAM1	1.47911	3.52388	6.75361	2.18e-10	4.12e-09	13.1646
PDLIM1	1.22212	2.52225	6.74643	2.26e-10	4.27e-09	13.1266
IGLC3	1.83548	1.48471	6.73846	2.36e-10	4.43e-09	13.0844
TMEM176A	1.14352	4.02215	6.73496	2.41e-10	4.51e-09	13.0658
PCOLCE	1.01432	3.28272	6.72859	2.49e-10	4.65e-09	13.0321
APLNR	1.50743	4.89089	6.64241	3.97e-10	7.09e-09	12.5781
PRSS23	1.13687	3.82244	6.63847	4.06e-10	7.22e-09	12.5574
LOX	1.15223	1.15118	6.6344	4.15e-10	7.38e-09	12.536
SEZ6L	-1.46715	5.11029	-6.61011	4.73e-10	8.32e-09	12.4088
CAV1	1.21585	3.49964	6.60343	4.9e-10	8.59e-09	12.3738
RIMS1	-1.03688	2.15385	-6.59099	5.24e-10	9.15e-09	12.3088
CABP1	-1.56873	3.31538	-6.5878	5.33e-10	9.29e-09	12.2921
CCL2	1.74512	4.66413	6.56867	5.9e-10	1.02e-08	12.1923
LGALS3	1.23883	4.4685	6.55792	6.25e-10	1.07e-08	12.1362
IGFBP2	1.7898	4.53882	6.54876	6.57e-10	1.12e-08	12.0885
IGHG3	1.42003	0.993843	6.53205	7.18e-10	1.22e-08	12.0016
CBLN2	-1.19743	1.88595	-6.52347	7.52e-10	1.27e-08	11.9571
CNTFR	-1.02577	4.74165	-6.51951	7.68e-10	1.29e-08	11.9365
FAM155A	-1.03197	3.25338	-6.51506	7.86e-10	1.32e-08	11.9134
SSTR2	-1.08465	2.98232	-6.51414	7.9e-10	1.33e-08	11.9086
RAB3C	-1.18134	2.57896	-6.51048	8.06e-10	1.35e-08	11.8896
MGP	1.71939	4.42361	6.5048	8.31e-10	1.38e-08	11.8601
IGKC	2.20171	2.69824	6.49894	8.57e-10	1.42e-08	11.8298
IGHG1	2.14239	2.14334	6.49377	8.81e-10	1.45e-08	11.803
ATP2B2	-1.00072	3.52369	-6.48706	9.13e-10	1.5e-08	11.7683
SLC47A2	1.0223	1.20881	6.47019	9.99e-10	1.63e-08	11.681
CELF5	-1.1153	3.40234	-6.45666	1.07e-09	1.74e-08	11.6111
ARPP21	-1.04336	4.01865	-6.44332	1.15e-09	1.87e-08	11.5423
COL1A1	1.66235	2.81275	6.44037	1.17e-09	1.9e-08	11.5271
ISG15	1.14804	5.09446	6.43514	1.2e-09	1.94e-08	11.5002
CHRM1	-1.1795	2.04147	-6.42409	1.28e-09	2.05e-08	11.4433
NDRG2	-1.00172	9.32151	-6.40984	1.37e-09	2.2e-08	11.37
SYN1	-1.46049	4.2052	-6.40309	1.42e-09	2.26e-08	11.3353
PCSK2	-1.21553	2.77695	-6.39526	1.48e-09	2.36e-08	11.2951
TNFSF13B	1.07041	2.5663	6.37981	1.61e-09	2.54e-08	11.2159
PTX3	1.2364	1.49065	6.35826	1.8e-09	2.82e-08	11.1056
IGLC2	1.64849	1.33899	6.35705	1.82e-09	2.84e-08	11.0994
IL32	1.0549	4.18597	6.35643	1.82e-09	2.84e-08	11.0963
KIAA1644	-1.12713	2.14427	-6.33859	2e-09	3.09e-08	11.0051
IFI44L	1.034	3.61455	6.32603	2.14e-09	3.27e-08	10.9411
SYP	-1.08141	5.77212	-6.3152	2.26e-09	3.45e-08	10.8859
SYT4	-1.35732	2.75381	-6.30356	2.4e-09	3.65e-08	10.8267
SCN3B	-1.27624	3.7691	-6.29527	2.51e-09	3.79e-08	10.7845
CSPG5	-1.17924	6.419	-6.29483	2.52e-09	3.8e-08	10.7822
RP11-143K11.1	-1.02589	2.38893	-6.27801	2.75e-09	4.1e-08	10.6968
TNR	-1.51597	4.95703	-6.26926	2.88e-09	4.28e-08	10.6525
CKMT1B	-1.25978	2.99349	-6.26673	2.91e-09	4.33e-08	10.6397
RP11-161M6.2	-1.24906	6.36242	-6.26495	2.94e-09	4.36e-08	10.6306
RGS7	-1.01689	2.43648	-6.26076	3.01e-09	4.45e-08	10.6094
JUNB	1.16654	5.52788	6.24868	3.2e-09	4.71e-08	10.5482
SCG3	-1.25018	6.88292	-6.24529	3.26e-09	4.79e-08	10.5311
TM4SF1	1.04718	3.31394	6.2371	3.4e-09	4.97e-08	10.4897
SERPINA5	1.04553	1.03359	6.229	3.55e-09	5.17e-08	10.4488
GADD45B	1.09013	4.82908	6.22347	3.65e-09	5.3e-08	10.4209
FAM181A	1.09317	2.05674	6.20597	4e-09	5.75e-08	10.3327
SLN	1.70412	1.95665	6.19108	4.32e-09	6.18e-08	10.2577
IQSEC3	-1.1852	2.4221	-6.18882	4.37e-09	6.24e-08	10.2463
GABRA3	-1.0433	3.01012	-6.16594	4.92e-09	6.97e-08	10.1314
GFAP	1.05176	12.0023	6.16054	5.06e-09	7.16e-08	10.1044
LOXL1	1.01762	1.71562	6.15997	5.07e-09	7.17e-08	10.1015
F3	1.05682	5.00201	6.14947	5.35e-09	7.55e-08	10.0489
TREM1	1.17462	1.33254	6.1477	5.4e-09	7.61e-08	10.04
IGHG2	1.68921	1.38843	6.1417	5.57e-09	7.83e-08	10.01
TTC9B	-1.1869	3.50893	-6.14089	5.6e-09	7.85e-08	10.0059
RCOR2	-1.06833	3.65621	-6.13498	5.77e-09	8.07e-08	9.97638
CD99	1.08992	6.58868	6.118	6.3e-09	8.74e-08	9.89152
SLC8A2	-1.10325	2.57772	-6.10356	6.78e-09	9.34e-08	9.81948
L1CAM	-1.42995	3.647	-6.08714	7.38e-09	1.01e-07	9.7377
GRIN1	-1.7034	3.55447	-6.0779	7.74e-09	1.05e-07	9.69175
ADM	1.11782	2.48576	6.07762	7.75e-09	1.05e-07	9.69037
RASL10A	-1.27754	4.3365	-6.07538	7.84e-09	1.06e-07	9.67923
DDN	-1.60366	2.83896	-6.06745	8.16e-09	1.1e-07	9.63986
ACSL6	-1.00998	4.24898	-6.05722	8.6e-09	1.16e-07	9.58907
COL5A1	1.0854	1.57614	6.05507	8.69e-09	1.17e-07	9.57843
APOC1	1.11939	7.72178	6.05046	8.9e-09	1.19e-07	9.55555
IFI6	1.04347	6.58825	6.0455	9.13e-09	1.22e-07	9.53096
ACBD7	-1.22475	3.11165	-6.02329	1.02e-08	1.35e-07	9.4211
FAM163B	-1.42828	2.95614	-6.01999	1.04e-08	1.37e-07	9.40476
CDR1	-1.14992	4.75826	-5.97686	1.29e-08	1.67e-07	9.19218
LINC00152	1.15441	2.54174	5.97316	1.32e-08	1.7e-07	9.17398
ITGB4	1.02066	4.01049	5.96886	1.35e-08	1.74e-07	9.15285
ATOH8	-1.15871	4.15766	-5.94762	1.5e-08	1.91e-07	9.04863
GABRG2	-1.43352	2.72956	-5.94579	1.52e-08	1.92e-07	9.03966
TMEM179	-1.09142	3.32754	-5.91595	1.76e-08	2.2e-07	8.89365
S100A9	1.41895	3.66414	5.91165	1.8e-08	2.24e-07	8.87264
HOTAIRM1	1.11929	1.36156	5.90921	1.82e-08	2.27e-07	8.86074
CELF4	-1.35276	3.34663	-5.9048	1.86e-08	2.31e-07	8.83923
RTN1	-1.10462	7.14118	-5.90406	1.87e-08	2.32e-07	8.83559
SOX8	-1.31103	6.96229	-5.89514	1.96e-08	2.42e-07	8.79209
AC062021.1	-1.25413	1.81379	-5.88526	2.06e-08	2.53e-07	8.74401
GJB6	-1.26525	1.80225	-5.8505	2.45e-08	2.97e-07	8.57508
ATP1A3	-1.19941	5.55906	-5.84403	2.53e-08	3.06e-07	8.54372
SRRM3	-1.02015	3.22971	-5.83234	2.68e-08	3.22e-07	8.48712
FBLN5	1.00985	2.95204	5.82906	2.72e-08	3.27e-07	8.47127
SHANK1	-1.06914	2.92526	-5.82623	2.76e-08	3.31e-07	8.45758
FABP5	1.5093	4.50073	5.81232	2.96e-08	3.53e-07	8.39037
COL5A2	1.08612	2.3697	5.78462	3.4e-08	4e-07	8.25684
C1QTNF4	-1.0407	3.0007	-5.78326	3.42e-08	4.02e-07	8.25028
ST8SIA3	-1.09036	2.55604	-5.77163	3.63e-08	4.23e-07	8.19435
IGKV3-20	1.20926	0.930929	5.76364	3.77e-08	4.39e-07	8.15598
PRLHR	-1.23279	1.82265	-5.75339	3.97e-08	4.6e-07	8.10681
SNCB	-1.60594	4.54164	-5.75085	4.02e-08	4.64e-07	8.09465
LINC00599	-1.0061	2.89593	-5.7496	4.04e-08	4.67e-07	8.08864
IGLV2-14	1.22593	0.928326	5.7477	4.08e-08	4.7e-07	8.07954
IGFBP5	1.03946	5.5439	5.73733	4.3e-08	4.92e-07	8.02986
RAB3A	-1.21965	4.39882	-5.73126	4.43e-08	5.05e-07	8.00081
HSPB6	1.21786	3.66613	5.72493	4.57e-08	5.19e-07	7.97055
DGCR6	-1.06791	5.26281	-5.72255	4.62e-08	5.25e-07	7.9592
SHD	-1.51818	5.19985	-5.71884	4.71e-08	5.33e-07	7.94146
CA3	1.12561	1.18808	5.70855	4.95e-08	5.59e-07	7.89237
FOS	1.25583	6.39141	5.68526	5.56e-08	6.18e-07	7.78142
RBFOX3	-1.27117	2.38933	-5.67468	5.85e-08	6.48e-07	7.73109
TFPI	1.14854	2.41383	5.6547	6.46e-08	7.08e-07	7.63628
GPR17	-1.54557	4.15179	-5.62177	7.58e-08	8.23e-07	7.48052
C21orf62	1.14305	2.74476	5.61935	7.67e-08	8.33e-07	7.46913
KIF5A	-1.1042	5.77158	-5.60392	8.27e-08	8.87e-07	7.39638
OLFM1	-1.14715	6.28235	-5.58624	9.02e-08	9.59e-07	7.31317
SLC1A2	-1.02256	5.94256	-5.52008	1.24e-07	1.27e-06	7.00347
NPNT	1.05775	2.39393	5.49671	1.39e-07	1.41e-06	6.89467
GABRG1	-1.00373	2.27472	-5.49583	1.4e-07	1.41e-06	6.89062
CA10	-1.25065	3.50633	-5.48136	1.5e-07	1.51e-06	6.82343
ARHGDIG	-1.09727	4.04659	-5.46871	1.59e-07	1.6e-06	6.76477
FOXJ1	1.05706	1.98158	5.46455	1.62e-07	1.63e-06	6.74551
RP11-231C18.1	-1.36466	3.42855	-5.4568	1.68e-07	1.68e-06	6.70965
RPH3A	-1.29204	3.36903	-5.45025	1.74e-07	1.73e-06	6.6794
RP11-161H23.5	1.16026	1.34433	5.45023	1.74e-07	1.73e-06	6.67928
CRNDE	1.19009	2.0144	5.44774	1.76e-07	1.74e-06	6.66781
SAPCD2	-1.01802	3.22094	-5.42453	1.97e-07	1.93e-06	6.56075
SMOC1	-1.45515	6.50857	-5.3934	2.28e-07	2.19e-06	6.41766
SNAP25	-1.63251	6.25739	-5.36317	2.63e-07	2.5e-06	6.2793
NEU4	-1.13737	3.99056	-5.30825	3.41e-07	3.16e-06	6.02933
KCNC2	-1.09255	1.83584	-5.30727	3.43e-07	3.18e-06	6.02485
TAGLN3	-1.02818	5.33009	-5.29215	3.68e-07	3.38e-06	5.95639
PACSIN1	-1.56771	3.01603	-5.28849	3.74e-07	3.43e-06	5.93981
PLAT	1.01424	2.88729	5.28738	3.76e-07	3.45e-06	5.93477
IGHA1	1.31478	1.43798	5.2218	5.11e-07	4.54e-06	5.63955
CAMK2A	-1.65788	3.75379	-5.19802	5.71e-07	5.01e-06	5.53314
S100A8	1.22368	2.79006	5.19488	5.79e-07	5.08e-06	5.5191
TMEM130	-1.39536	3.42619	-5.17528	6.34e-07	5.52e-06	5.4317
PPP2R2C	-1.16062	4.12351	-5.16914	6.53e-07	5.66e-06	5.40436
IGLC1	1.35736	1.2044	5.14502	7.29e-07	6.27e-06	5.29723
LPPR1	-1.09016	5.02014	-5.14352	7.35e-07	6.31e-06	5.29057
EGR2	1.08306	2.88852	5.14298	7.36e-07	6.32e-06	5.28818
HLA-DQB1	1.56392	2.48142	5.13301	7.71e-07	6.58e-06	5.24404
DLL3	-1.53262	5.46542	-5.12293	8.08e-07	6.83e-06	5.19945
AEBP1	1.19756	4.86597	5.12276	8.08e-07	6.84e-06	5.19871
SULF1	1.08833	3.29417	5.11279	8.46e-07	7.13e-06	5.15465
MPPED1	-1.05229	1.91867	-5.10599	8.73e-07	7.34e-06	5.12466
CAMKV	-1.15784	3.37259	-5.08833	9.46e-07	7.89e-06	5.04686
PRKCG	-1.07415	1.78628	-5.08711	9.52e-07	7.93e-06	5.0415
TMEM155	-1.01197	1.5629	-5.05898	1.08e-06	8.92e-06	4.91804
HPCAL4	-1.19081	3.69296	-5.0426	1.17e-06	9.52e-06	4.84641
AGAP2	-1.04013	4.51798	-5.0347	1.21e-06	9.82e-06	4.81193
ASIC4	-1.24412	4.15667	-5.00972	1.35e-06	1.09e-05	4.70308
RGR	-1.03616	2.79263	-4.998	1.43e-06	1.14e-05	4.65216
ETNPPL	-1.49243	5.14829	-4.98922	1.48e-06	1.18e-05	4.61409
POSTN	1.24812	1.02275	4.98772	1.5e-06	1.19e-05	4.60758
SAA1	1.23476	0.773273	4.98409	1.52e-06	1.2e-05	4.59186
SYT1	-1.54642	3.89833	-4.97743	1.57e-06	1.24e-05	4.56304
SYN2	-1.38898	3.22222	-4.96465	1.66e-06	1.3e-05	4.50776
NEFL	-1.59512	3.09696	-4.94129	1.84e-06	1.43e-05	4.40704
SLC6A17	-1.09383	2.13237	-4.93055	1.93e-06	1.49e-05	4.36088
PDLIM4	1.00506	2.67594	4.90689	2.15e-06	1.64e-05	4.25938
SULT4A1	-1.35268	2.90887	-4.87712	2.45e-06	1.85e-05	4.13224
MMP9	1.14298	1.09746	4.86786	2.56e-06	1.92e-05	4.09279
NEFM	-1.48516	3.19608	-4.86404	2.6e-06	1.95e-05	4.07652
SLC17A7	-1.7366	3.97454	-4.85293	2.73e-06	2.03e-05	4.02932
IL13RA2	1.01858	1.48469	4.82875	3.04e-06	2.23e-05	3.92685
IGKV1D-39	1.05661	0.88046	4.82749	3.06e-06	2.24e-05	3.92152
CALY	-1.31569	3.30438	-4.81015	3.3e-06	2.39e-05	3.84828
SFRP2	-1.63206	4.46053	-4.72205	4.85e-06	3.37e-05	3.4793
GABRA5	-1.0739	2.06709	-4.6992	5.36e-06	3.66e-05	3.38447
KIAA1045	-1.03539	2.1913	-4.65671	6.44e-06	4.32e-05	3.20904
SYT13	-1.07373	2.25096	-4.64307	6.83e-06	4.56e-05	3.15296
SV2B	-1.05122	2.11347	-4.62925	7.24e-06	4.81e-05	3.09629
NRGN	-1.61862	5.50432	-4.62753	7.3e-06	4.83e-05	3.08928
VIPR2	-1.00249	3.16947	-4.61221	7.79e-06	5.13e-05	3.02661
CCK	-1.46846	3.56857	-4.59122	8.52e-06	5.55e-05	2.94105
TRIM67	-1.01411	1.77704	-4.53331	1.09e-05	6.89e-05	2.70656
PHYHIP	-1.10074	3.8476	-4.53206	1.1e-05	6.92e-05	2.7015
EEF1A2	-1.07511	5.27806	-4.52335	1.14e-05	7.14e-05	2.66644
MOXD1	1.11607	1.80592	4.51777	1.16e-05	7.29e-05	2.64403
GABRA1	-1.16712	2.24685	-4.47578	1.39e-05	8.51e-05	2.4759
PVALB	-1.03588	1.75336	-4.4745	1.4e-05	8.55e-05	2.47081
VSNL1	-1.59384	4.13912	-4.45705	1.5e-05	9.12e-05	2.40132
EGR1	1.07103	5.2965	4.44673	1.57e-05	9.47e-05	2.36033
VEGFA	1.02979	4.97256	4.43162	1.67e-05	0.000100082	2.30045
MAOB	1.26907	4.35811	4.36778	2.17e-05	0.000126253	2.0492
SNCG	-1.07052	4.50309	-4.28669	3.03e-05	0.000169514	1.73428
FXYD7	-1.09952	4.02522	-4.28644	3.03e-05	0.000169603	1.73334
CREG2	-1.01436	2.12898	-4.27378	3.19e-05	0.0001774	1.68458
NPTX1	-1.06581	2.8831	-4.21064	4.11e-05	0.000222688	1.44326
NTSR2	-1.07945	3.42171	-4.19119	4.45e-05	0.000238587	1.3695
CRYM	-1.17785	2.73065	-4.09817	6.43e-05	0.000328889	1.02062
STMN2	-1.32994	4.7974	-4.05309	7.67e-05	0.000383408	0.853845
TMEM100	-1.00344	4.88982	-4.01899	8.76e-05	0.000431792	0.728711
HLA-DRB5	1.29149	2.74032	3.99365	9.66e-05	0.000470507	0.636279
HPCA	-1.13897	3.65287	-3.97697	0.000102991	0.000497644	0.575681
RP1-261G23.7	1.32844	3.58284	3.92255	0.000126826	0.000596233	0.379513
KLRC2	-1.0975	3.94134	-3.80407	0.000198091	0.000881678	-0.039758
GNG3	-1.16461	3.94046	-3.7197	0.000270457	0.00115232	-0.331739
CTD-2339F6.1	-1.04619	1.58128	-3.46675	0.000666716	0.00254834	-1.17351
TMSB4XP6	1.37182	3.65473	3.33296	0.00105391	0.00377435	-1.59794
