# Supplementary material for: Comprehensive analysis of the prognostic and role in immune cell infiltration of MSR1 expression in lower‐grade gliomas
Source: Cancer Med. 2022 Feb 10;11(9):2020–35. doi: 10.1002/cam4.4603 (PMC9089222; doi:10.1002/cam4.4603)
Supplement: Supplementary file 22 — Table S11 [file CAM4-11-2020-s010.xlsx]

## Sheet: Sheet1
Supplementary Table 11. Differences in infiltration levels of six types of TIICs between different CNV types of MSR1.
cancer	variable	cna_level	p
LGG	B Cell	Deep Deletion	0.9999
LGG	B Cell	Arm-level Deletion	0.0040835
LGG	B Cell	Diploid/Normal	0.9999
LGG	B Cell	Arm-level Gain	0.028109
LGG	B Cell	High Amplication	0.9999
LGG	CD8+ T Cell	Deep Deletion	0.9999
LGG	CD8+ T Cell	Arm-level Deletion	0.0454578
LGG	CD8+ T Cell	Diploid/Normal	0.9999
LGG	CD8+ T Cell	Arm-level Gain	0.969042
LGG	CD8+ T Cell	High Amplication	0.9999
LGG	CD4+ T Cell	Deep Deletion	0.9999
LGG	CD4+ T Cell	Arm-level Deletion	0.0583289
LGG	CD4+ T Cell	Diploid/Normal	0.9999
LGG	CD4+ T Cell	Arm-level Gain	0.0344104
LGG	CD4+ T Cell	High Amplication	0.9999
LGG	Macrophage	Deep Deletion	0.9999
LGG	Macrophage	Arm-level Deletion	0.257242
LGG	Macrophage	Diploid/Normal	0.9999
LGG	Macrophage	Arm-level Gain	0.139878
LGG	Macrophage	High Amplication	0.9999
LGG	Neutrophil	Deep Deletion	0.9999
LGG	Neutrophil	Arm-level Deletion	0.0122625
LGG	Neutrophil	Diploid/Normal	0.9999
LGG	Neutrophil	Arm-level Gain	0.168334
LGG	Neutrophil	High Amplication	0.9999
LGG	Dendritic Cell	Deep Deletion	0.9999
LGG	Dendritic Cell	Arm-level Deletion	0.00879025
LGG	Dendritic Cell	Diploid/Normal	0.9999
LGG	Dendritic Cell	Arm-level Gain	0.0975105
LGG	Dendritic Cell	High Amplication	0.9999
