# Supplementary material for: Comprehensive analysis of the prognostic and role in immune cell infiltration of MSR1 expression in lower‐grade gliomas
Source: Cancer Med. 2022 Feb 10;11(9):2020–35. doi: 10.1002/cam4.4603 (PMC9089222; doi:10.1002/cam4.4603)
Supplement: Supplementary file 23 — Table S12 [file CAM4-11-2020-s012.xlsx]

## Sheet: Sheet1
Supplementary Table 12. Statistical difference in enrichment scores of immune-associated gene sets and TME-related scores between high and low expression groups of MSR1 in the TCGA cohort.
Name	pvalue
aDCs	0.00843372
APC_co_inhibition	4.5876e-47
APC_co_stimulation	3.94287e-41
B_cells	6.63265e-15
CCR	7.97096e-45
CD8+_T_cells	1.66438e-06
Check-point	4.65504e-54
Cytolytic_activity	6.78418e-30
DCs	6.94817e-09
ESTIMATEScore	1.11499e-08
HLA	3.36999e-50
iDCs	2.87582e-16
ImmuneScore	3.2146e-14
Inflammation-promoting	1.17651e-30
Macrophages	6.26373e-50
Mast_cells	0.711524
MHC_class_I	2.00763e-23
Neutrophils	1.47839e-16
NK_cells	0.0535794
Parainflammation	8.27043e-57
pDCs	1.35886e-51
StromalScore	5.31499e-06
T_cell_co-inhibition	1.23458e-48
T_cell_co-stimulation	6.57869e-43
T_helper_cells	1.35063e-47
Tfh	1.89776e-06
Th1_cells	0.00034729
Th2_cells	6.18386e-24
TIL	1.18431e-55
Treg	5.13457e-44
TumorPurity	0.0273
Type_I_IFN_Reponse	2.23679e-09
Type_II_IFN_Reponse	0.0002
